# Supplementary material for: Passaging Primary Human Bronchial Epithelia Reduces CFTR-Mediated Fluid Transport and Alters mRNA Expression
Source: Cells. 2023 Mar 24;12(7):997. doi: 10.3390/cells12070997 (PMC10092965; doi:10.3390/cells12070997)
Supplement: Supplementary file 1 [file cells-12-00997-s001.zip]

Archive with 1 entries (1 files):
- cells-2190599-supplementary.xlsx
