# Supplementary material for: Passaging Primary Human Bronchial Epithelia Reduces CFTR-Mediated Fluid Transport and Alters mRNA Expression
Source: Cells. 2023 Mar 24;12(7):997. doi: 10.3390/cells12070997 (PMC10092965; doi:10.3390/cells12070997)
Supplement: Supplementary file 1 [file cells-12-00997-s001.zip › cells-2190599-supplementary.xlsx]

## Sheet: Sheet1
GENE	P0	P1	P2	P0	P1	P2	P0	P1	P2	P0	P1	P2	P0	P1	P2	P0	P1	P2
TSPAN6	58.6305	72.533	38.1329	58.3836	46.3797	40.1223	37.5206	46.0523	25.0734	70.8292	47.2535	46.7886	54.5076	34.1269	71.4286	45.9559	36.7001	76.1822
TNMD	0	0	0	0	0	0	0	0	0	0.092468	0	0	0	0.089009	0.031733	0.274311	0	0.028379
DPM1	12.8459	19.8702	20.1612	14.2615	18.5202	15.0283	19.4099	19.8132	17.3011	37.1716	37.8689	28.7334	29.4373	33.1805	29.9376	24.4861	36.299	25.8094
SCYL3	9.73634	5.69286	4.84811	10.8772	4.90995	3.32138	8.89836	3.94813	3.30896	8.90662	4.125	3.59877	7.01862	4.8382	6.45865	5.73564	3.55832	8.72346
C1orf112	2.85053	1.16594	1.56789	3.60033	0.931417	1.27043	2.35058	1.51121	1.18906	2.25259	3.00227	1.9931	1.34727	2.66111	2.4955	1.32715	3.30346	1.63661
FGR	0	0.019691	0.055144	0	0	0	0.099927	0.083914	0.05503	0	0.025993	0.02293	0.030523	0.127106	0.097244	0.044595	0.049825	0
CFH	24.3593	20.2038	53.1749	22.9532	28.4173	57.9896	29.4705	21.4616	33.4483	34.7081	77.7809	72.4026	22.6414	69.7428	29.773	21.9884	72.3378	23.4889
FUCA2	20.3165	21.4492	27.277	16.8522	19.2268	17.8697	18.3783	19.3039	18.4776	12.8516	39.4619	30.5825	19.7133	38.8104	19.5419	14.6645	50.2713	10.0254
GCLC	198.335	37.9832	45.0042	222.423	47.246	47.7115	214.349	49.2242	62.7594	62.1771	33.6826	14.3973	42.3129	22.04	40.7949	48.7153	29.9723	33.1069
NFYA	7.55398	7.29873	10.7355	8.16213	5.38678	12.7604	9.86008	5.7207	12.0526	5.63294	5.89948	5.3149	3.40713	6.18869	3.58658	7.63631	6.59354	3.22369
STPG1	13.8019	7.40957	3.53461	19.7866	7.22735	3.3553	15.4361	2.32659	3.57769	6.91418	3.77013	2.5248	5.73588	4.46049	6.42654	5.27647	2.98212	6.36184
NIPAL3	27.9714	21.9457	36.7334	27.3814	18.3635	37.2407	25.2455	24.5018	29.9628	21.1001	32.0371	26.2645	17.248	35.4458	17.2676	19.6599	33.6699	12.524
LAS1L	7.50874	9.47366	8.4525	13.0706	9.01454	7.06204	7.48302	8.17953	7.29963	10.5178	7.81602	8.74493	5.4651	8.91869	6.28188	5.81262	8.90607	6.07224
ENPP4	13.3231	12.4168	7.3818	19.8243	11.5219	10.3457	12.2196	5.52119	4.77371	19.8022	10.4727	6.84821	14.7244	6.93198	10.9714	14.174	8.33744	11.2554
SEMA3F	33.5287	20.8323	40.6143	31.4042	23.0468	61.8844	30.4772	30.2386	69.8207	17.0478	30.7649	19.1427	11.6288	32.8538	12.6293	20.44	35.0191	8.97343
CFTR	1.55712	1.6466	3.83399	1.93832	2.55309	5.04772	0.921562	2.18183	1.91061	1.68205	3.27727	3.61173	2.30449	2.26961	2.44196	1.72962	3.35976	1.18759
ANKIB1	11.5353	12.4735	17.705	20.3617	12.1559	16.4839	13.74	13.5399	17.9512	12.8562	18.6312	13.8859	7.568	19.6359	8.09922	12.8576	17.0025	7.28235
CYP51A1	62.5585	46.699	76.7797	54.0615	94.9799	99.7941	58.9492	36.5866	159.922	67.7175	110.22	83.363	55.0287	106.059	34.1851	48.0993	115.657	21.7641
KRIT1	13.7075	11.1452	8.9551	14.6484	5.19961	5.85439	11.6708	5.05323	8.03756	11.4859	9.05735	8.89541	10.5783	12.3894	8.13945	12.6178	11.0018	8.85771
RAD52	5.65138	2.60842	2.88138	5.51875	1.30275	1.77311	5.34907	1.49045	3.27622	4.17123	2.19776	2.10205	2.43239	3.35304	1.92907	4.34351	2.52456	2.26952
MYH16	0.216026	0.239852	0.135352	0.081379	0.020674	0.435798	0.216688	0.085371	0.716937	0.031343	0.293488	0.647965	0.011119	1.0819	0.045936	0.015636	0.796182	0.026135
BAD	63.2822	55.1554	32.724	48.2087	28.9849	34.4963	28.9158	40.1456	20.1818	49.0295	29.4603	29.3421	53.2183	34.4133	68.1962	57.3868	24.6934	78.6294
LAP3	61.877	45.0043	55.0857	45.4719	34.0523	18.8854	48.6746	18.4096	15.8647	81.6258	164.62	76.6507	52.6901	204.046	83.0938	42.5664	193.089	53.7432
CD99	36.9941	37.2985	32.3291	13.6602	22.8345	15.8324	32.8803	27.6583	44.0175	13.6932	10.1106	9.11522	18.9345	22.9091	18.5349	13.9095	6.1563	16.6054
HS3ST1	6.92909	6.23956	8.45377	7.38185	18.5555	10.9843	6.05741	11.0887	5.50319	2.3016	4.03611	3.07082	2.10119	6.3905	2.15499	3.32197	5.12795	1.93786
AOC1	0.404814	0.108405	0.025269	0.27582	0	0	0.20589	0.07226	0.023952	2.11508	0.090356	0.118962	1.84176	0.045498	0.546459	4.7157	0.060311	1.1626
WNT16	0.430927	0.230174	0.047819	0.620917	0.05751	0	0.202097	0	0.167023	0.529044	0.022541	0.147672	0.456767	0.199208	0.431795	0.41269	0.027004	0.753251
HECW1	0.113742	0.000226	0.013714	0	0.007071	0	0	0	0.03156	0.002925	0.341459	0	0	0.204191	0.031796	0.09058	0.020117	0.036725
MAD1L1	9.9428	7.78939	7.08792	9.44567	5.42852	7.90782	13.3124	8.53937	8.05469	9.15751	10.3413	12.109	7.036	15.2057	7.05912	7.14619	15.8969	6.33975
LASP1	33.1516	30.4436	26.7377	30.1644	26.2075	47.2979	41.6888	21.9857	53.8478	12.8392	39.4442	24.0855	22.9178	20.7812	15.6105	15.9761	27.2148	7.74469
SNX11	10.6061	9.35804	13.9219	11.3589	17.2781	11.1312	7.9994	17.8101	7.83997	10.5777	11.6073	14.4422	14.3112	12.4749	11.46	10.7326	12.2359	15.3436
TMEM176A	0.876718	0.404649	0.098685	0.541318	0.07886	0	0.677332	1.09182	0.036363	1.02128	0.474905	0.169424	0.258251	0.159129	0.763426	0.988749	0.079003	1.13261
M6PR	26.4043	22.0869	20.6505	15.5932	13.5346	38.6276	30.26	21.4338	31.0596	17.9523	41.7753	25.8566	18.4935	23.3147	23.3442	22.1482	28.5996	23.8893
KLHL13	10.4499	10.6864	3.21948	10.2898	4.13396	4.88425	9.68141	5.21738	3.26995	13.6309	4.73106	3.53711	10.0186	2.28347	14.0556	12.1011	2.08176	15.6897
CYP26B1	1.88729	0.488362	5.36251	0.697095	0.819556	6.08295	1.63147	0.245352	13.2377	0.150431	0.798066	0.886111	0.008953	1.67809	0.031045	0.195931	1.39231	0.045584
ICA1	13.7442	8.05468	7.7716	12.53	9.20891	10.6708	11.8823	9.0445	6.90725	9.52296	9.65382	9.16472	7.06066	8.80554	7.17059	9.88996	11.0145	5.67639
DBNDD1	3.53193	3.27936	4.86614	5.28479	4.27254	8.8825	3.47522	6.81409	7.88587	1.0564	2.2005	2.27366	1.4057	2.75411	2.10378	1.5083	3.67772	0.774021
ALS2	14.4888	10.4333	8.0031	14.6041	10.0798	6.72282	14.0294	5.65563	8.12652	10.7198	6.24948	5.4242	4.19116	5.8065	8.02191	7.28313	6.08241	5.44833
CASP10	23.3188	23.339	8.97023	21.3736	20.8898	10.7209	14.411	10.9186	9.283	3.72171	13.4852	4.77525	3.76322	9.15138	5.05911	4.48522	14.0299	7.01195
CFLAR	59.7694	40.7222	45.7346	76.1452	42.6987	37.5456	59.4297	39.1406	40.5065	21.7681	44.5356	38.6234	16.4385	67.8763	22.3865	24.438	57.5384	27.426
TFPI	5.44496	4.8979	15.9904	7.2788	9.362	19.8918	8.42918	8.29506	18.6382	4.99325	11.7397	15.2583	5.40097	10.2366	5.22522	5.35045	11.1418	3.72767
NDUFAF7	4.15802	3.74346	2.97113	4.12707	3.9126	3.32643	3.84973	2.87135	3.08151	4.25342	3.92717	3.82783	4.15202	4.33051	4.45882	4.50913	3.10607	2.88157
RBM5	39.2819	25.8648	18.0406	54.3101	19.3162	20.4495	42.9631	14.3699	30.1918	21.6551	20.3243	19.1177	15.4	19.5688	17.2976	23.191	18.0218	17.1621
MTMR7	0.685089	0.188795	0.561479	2.49006	0.133662	0.248092	0.792084	0.107011	0.442679	0.494034	0.31834	0.174793	0.221273	0.26212	0.400974	0.479207	0.308491	0.147563
SLC7A2	19.3213	15.2445	1.67559	27.7545	8.12198	6.35686	15.0734	2.76982	1.03917	10.2482	3.26095	1.11713	5.79617	1.4229	6.73309	8.31745	1.04444	5.69121
ARF5	60.374	64.7302	47.3624	43.4352	63.3172	48.5077	42.034	76.3437	62.9303	82.0411	64.2539	77.4615	78.7086	52.4142	71.7928	73.5009	56.4641	99.8803
SARM1	5.90604	3.32222	1.46833	4.24913	2.98005	2.42371	3.85567	2.85572	0.213603	1.80346	1.45326	0.519031	1.46596	0.51643	1.65654	2.02251	0.307793	1.07213
POLDIP2	36.5562	34.7073	33.606	31.2341	35.07	28.2144	27.4312	38.6756	25.793	42.2297	35.4245	37.5835	33.5567	45.1797	32.9802	36.1387	50.757	31.8358
PLXND1	1.6679	1.69759	3.17219	3.21846	3.61187	7.7157	1.50306	3.76926	2.74225	0.179353	2.43331	3.44801	0.269493	1.63168	1.44237	0.951618	2.49512	0.129573
AK2	38.1909	64.6142	39.8097	32.6688	70.7232	37.4179	36.316	49.3596	31.9032	70.4961	62.3197	51.8194	64.4382	48.002	67.4467	38.8506	76.2405	56.2183
CD38	7.06112	1.58824	1.86904	7.61071	0.769719	0.392416	7.02539	0.491373	0.645981	2.78936	2.71811	0.704947	2.11977	3.4526	2.13852	2.70799	2.68705	1.55541
FKBP4	37.3888	34.7087	32.8404	34.6265	22.3021	35.0121	31.2652	28.7967	33.2592	53.0166	36.0885	40.3498	33.0213	39.3914	37.0415	36.3982	41.5413	32.9732
KDM1A	28.373	27.0813	25.0602	28.13	20.5047	22.3354	30.061	25.3339	30.2851	34.4751	27.9583	28.9881	22.2914	27.5462	25.3493	24.421	26.2271	21.5601
RBM6	15.2167	8.6176	11.6844	19.2466	6.21737	11.491	23.7172	7.36689	13.4959	13.185	15.3467	7.65602	5.43205	12.3162	6.90788	13.3046	13.7711	6.49936
CAMKK1	2.00819	1.0026	0.783788	1.52668	1.99919	1.7595	1.52092	2.11984	1.18758	1.29632	0.558242	0.639389	0.961041	0.219772	0.920146	0.988079	0.303424	0.630375
RECQL	10.0983	7.26661	10.0991	7.5076	7.55775	10.0435	10.5668	5.93246	13.0874	15.0466	13.6502	15.2065	8.43616	14.8657	8.98434	8.5025	13.0577	7.27468
VPS50	9.58199	8.08921	8.94301	14.218	7.1784	7.3254	11.9369	7.11422	10.1375	11.5406	11.9858	10.2594	8.14609	11.8178	7.7005	8.60313	11.605	9.37751
HSPB6	0.048761	0.036881	0	0.167346	0.041406	0.047617	0.062181	0	0.24168	0	0	0	0	0.13376	0	0.049983	0.089888	0
ARHGAP33	5.3014	2.7179	0.044762	9.06986	0.602763	0.155227	4.37515	0.34832	0.395188	0.023619	0.156015	0.014832	0.189466	0.134573	0.239162	0.632494	0.036856	0.058854
NDUFAB1	68.9094	53.2817	39.4524	65.2556	35.4514	35.6449	56.1987	49.1382	36.6448	93.8641	74.3383	74.4662	115.058	70.9169	95.2741	73.3414	75.5212	91.6422
PDK4	10.7975	6.00702	5.54634	15.8098	3.05791	4.07738	12.4493	4.31738	1.37578	9.38219	6.67761	4.89042	5.10739	5.08953	5.57694	7.96066	7.217	3.61063
SLC22A16	0.133104	0	0	5.72556	1.74857	0.068138	2.76248	0.03128	0	13.1209	2.45956	0.040321	0.798644	0.052125	0.638802	1.4779	0.072951	10.8426
ZMYND10	186.125	106.307	14.6578	160.473	73.9944	9.46767	93.0912	19.8976	0.105793	93.4395	31.6483	10.0933	151.012	16.3317	137.789	99.3265	3.6902	129.864
ABCB5	0	0	0	0	0	0	0	0	0	0	0.012207	0	0	0	0.032689	0.165121	0.031105	0.005585
ARX	0.67108	0.557612	0	0.509754	0.08387	0	0.554642	0.022186	0	0.052278	0.017938	0	0.160073	0	0.114758	0.025322	0	0.042899
SLC25A13	9.64815	11.2812	8.86926	8.36642	12.4259	11.0769	10.9951	12.08	13.5277	7.20651	11.0386	7.86427	4.60058	10.7377	6.2535	6.25082	10.3425	4.78914
ST7	13.214	10.8034	9.39127	15.2004	6.49569	6.10323	10.8364	8.04067	4.35975	7.48937	6.92652	6.42696	9.01591	5.80657	9.54811	9.86107	9.72489	7.65858
CDC27	15.7726	11.7519	17.5505	18.9955	11.9521	12.9856	16.0959	11.2943	16.5173	12.3757	18.2017	16.318	8.59374	17.8944	10.2794	11.5168	20.753	8.48551
SLC4A1	0	0	0	0	0	0	0	0	0	0	0.034447	0	0.007254	0.051608	0.040112	0.03348	0	0.027576
CALCR	0	0	0	0	0	0	0	0	0	0	0.038385	0	0	0	0.008557	0	0.027593	0
HCCS	16.3624	24.7308	21.3537	15.7316	20.6863	17.4896	17.6611	22.3051	13.9393	17.2601	17.7433	16.9214	15.6236	19.8278	12.6946	12.722	21.33	12.5756
DVL2	21.9353	23.7021	11.8237	21.5439	13.8489	14.3214	18.3158	12.3796	18.9106	18.3328	12.8555	12.5464	12.3284	15.7291	13.7677	13.0564	13.9451	11.9584
PRSS22	61.9863	108.575	97.8221	60.1106	190.545	140.261	57.0257	215.05	189.605	34.855	99.8198	100.328	37.1066	142.912	50.4345	43.5147	87.3392	20.7958
UPF1	71.5057	55.977	48.769	66.5276	35.248	52.4977	72.9744	42.7635	38.5186	46.0723	39.6719	34.1055	24.8552	44.0177	28.6836	39.4907	46.9961	25.7411
SKAP2	5.52487	8.12928	7.95295	6.3274	5.75235	5.38412	8.87016	4.12487	8.43095	8.13216	5.49542	4.15695	4.03369	8.00683	4.6872	7.53575	6.23777	4.47334
SLC25A5	420.508	354.798	201.936	308.353	227.965	189.903	232.236	395.188	184.317	429.448	188.051	175.842	342.577	147.582	246.432	289.689	187.566	299.059
MCUB	6.06145	5.07984	3.09457	6.40864	10.7299	4.53971	6.62321	3.16247	6.48007	6.90805	6.88611	7.44881	5.76959	15.5503	6.67319	7.51868	13.5036	6.33694
HOXA11	0.038822	0	0.032786	0.087944	0	0	0	0	0	0	0.028465	0	0	0	0	0	0.088723	0
POLR2J	12.6737	9.52834	11.7296	11.4125	10.2621	7.84499	16.0025	13.0976	9.97551	20.6023	14.457	18.0525	16.5962	17.4955	16.3618	16.0788	16.0655	18.1367
DHX33	4.89696	3.59691	4.9632	5.95411	4.56055	4.73708	4.91167	4.09695	5.27349	3.40191	3.46356	2.52766	1.54837	4.40653	1.73493	3.20523	4.26381	1.44032
MEOX1	0.033358	0	0	0	0.022212	0.051259	0	0.047141	0.166248	0.05548	0	0.023116	0.024295	0.065642	0	0	0	0.014441
THSD7A	0.033818	0.846288	0.4002	0.061619	1.20195	0.225396	0.191977	1.63929	0.291835	0.04481	0.193386	0.325325	0.038218	0.198365	0.057779	0.052335	0.166204	0.022312
LIG3	9.02396	6.34519	3.53306	11.357	5.68601	4.73995	10.5627	5.42997	5.55536	6.04812	3.5663	3.45717	4.36563	3.95794	3.87209	6.17428	4.66016	4.53152
RPAP3	8.30528	6.74068	7.61178	10.1738	5.22469	5.30661	8.81852	4.03416	5.30256	8.88039	8.28653	6.36098	5.08982	7.50743	5.99793	5.62744	8.51821	5.53554
ACSM3	1.26254	0.270602	0.411176	0.424578	0.552603	0.357648	1.01095	0.296601	0.345367	1.37891	0.946528	0.392467	0.622925	0.585329	1.02096	0.609768	0.470929	0.786997
REXO5	5.86803	3.56294	0.347697	8.89779	1.75948	0.4402	5.46624	1.15029	0.988294	2.76026	1.85608	1.11658	1.75018	2.18794	3.28733	2.99905	1.12189	3.45322
CIAPIN1	16.2783	19.6975	16.9549	21.845	25.5624	17.3375	17.142	34.4409	25.4031	27.2336	19.8196	26.6309	26.753	18.3271	22.5007	14.4764	20.9584	25.7325
SPPL2B	53.9007	24.5219	10.816	55.0554	16.8881	12.6538	49.4384	10.079	21.6059	10.1544	9.54551	7.1032	12.1899	9.79063	13.3114	11.7988	10.4676	10.8225
FAM214B	7.66394	5.14822	10.3856	7.1087	7.3674	14.1724	7.84009	9.47145	14.7992	5.2249	10.9592	5.06581	2.96544	11.7161	2.54339	3.51799	11.3877	1.65592
COPZ2	1.15061	2.83727	5.00652	1.78585	5.15655	5.86093	3.30849	6.5779	6.90505	4.27162	7.13216	5.08183	2.35736	6.55775	3.75568	4.06272	7.68016	2.50018
PRKAR2B	2.43302	2.98366	2.29314	1.67004	2.33123	4.6253	3.17023	1.4623	0.630386	3.46379	2.90322	4.30942	5.02337	0.63011	3.46669	4.46856	1.1888	2.32802
MSL3	10.839	12.3568	10.7897	12.053	8.80328	7.86536	12.1571	6.62866	12.12	11.6533	12.093	11.0481	8.5947	10.9466	8.44728	10.1499	9.56047	9.46106
CREBBP	18.776	11.6132	10.8084	20.7381	9.03003	14.3007	19.3707	8.89505	12.212	3.27418	3.45911	1.58952	3.2768	3.43664	3.69382	9.60227	5.35772	3.07355
TSPOAP1	24.7984	8.33955	1.16305	22.4554	4.67126	1.58325	13.4417	1.71028	0.139058	8.29022	3.14681	0.071035	4.24548	1.06089	7.35029	7.84182	1.59485	4.64443
MPO	0.028087	0.071434	0	0	0.074108	0	0.028274	0	0	0	0.121351	0	0.186942	0.087844	0.015856	0	0.158019	0
PON1	0	0.041641	0.0293	0	0	0.376375	0.070559	0	0	0	0.066644	0.033434	0.03833	0.027549	0.047491	0.052835	0.088152	0
GCFC2	8.34544	6.25643	3.71346	8.61446	4.71791	3.85821	7.98533	4.56728	4.61338	7.40119	6.20507	3.61123	5.51846	5.99407	4.65611	6.59372	4.38963	4.39915
WDR54	51.2197	37.9646	10.2341	47.6367	21.9471	8.66297	35.1801	7.61627	6.68496	51.2501	13.321	8.85784	61.1995	15.4742	64.5934	34.014	8.01557	64.011
CROT	15.5312	7.88735	17.3445	13.0599	5.45355	13.6518	10.8222	8.34779	15.8403	17.7258	17.7811	20.8392	10.6886	14.4159	10.4945	13.4547	15.9906	10.1262
ABCB4	0.406587	0.020455	0.210566	0.034978	0.015007	0	0	0	0.048951	0.017012	0.026707	0.080046	0.01636	0	0.015198	0.1504	0.125219	0.009826
KMT2E	19.6433	12.6639	14.7275	23.908	13.4537	16.9876	22.6689	11.1618	17.694	9.27205	11.7906	7.7968	10.834	10.4517	8.51429	16.7249	9.51903	8.31714
RHBDD2	31.3573	37.3826	31.8052	30.6654	43.0306	37.8412	26.4892	38.4332	22.085	18.8438	19.1093	15.0792	14.9747	29.6834	23.7994	15.8916	24.9014	11.1722
SOX8	0	0.025835	0	0	0.048839	0.050117	0.180868	0.018217	0.018081	0.072866	0.025564	0.037518	0.061285	0.035796	0.035373	0.102335	0.047083	0.082811
IBTK	18.612	19.6628	20.408	20.6717	19.105	21.1874	21.9267	13.8551	19.2924	12.589	23.2825	15.8053	10.4975	24.5169	9.04899	14.694	24.8504	9.27312
ZNF195	8.8463	8.74905	8.09083	9.37382	8.5096	5.07477	8.00539	9.61802	10.2235	5.79126	8.77474	8.21326	3.71824	13.0132	2.60891	7.18415	8.70059	4.29118
MYCBP2	21.723	7.72154	13.4314	21.2664	8.37069	12.7122	24.2947	7.3118	15.2253	12.533	20.6573	14.2507	5.03742	16.9207	7.35433	22.8123	22.4306	6.75078
FBXL3	16.2752	14.5518	12.4624	16.7278	15.9309	14.5108	15.5587	15.2325	13.5444	28.8925	14.4911	13.0886	20.7191	11.0098	16.1976	23.8898	11.7617	17.9113
ITGAL	3.72981	0.819475	0.152678	3.56858	0.307071	0.219487	3.86861	0.031937	0	1.01414	0.393871	0.03976	0.695827	0.497451	1.31375	1.11948	0.040845	0.876921
PDK2	11.2311	7.95297	6.25392	12.2027	4.30146	8.11267	9.77463	6.37589	4.92542	7.83765	4.96853	2.70762	4.60189	3.3147	4.91594	6.76578	4.69924	5.74594
ITGA3	47.9141	41.9128	103.837	46.5319	92.6439	123.82	46.0322	47.5151	125.297	24.969	88.0018	70.274	16.3808	119.966	20.5754	29.055	92.7217	15.6478
ZFX	9.70233	11.8071	13.7531	18.9783	12.003	17.5621	11.6799	8.98554	8.95873	18.9093	11.3659	8.08733	6.70681	8.88005	6.5217	12.7461	16.5155	9.79612
LAMP2	55.144	59.7154	84.1145	47.7665	53.6989	83.0445	50.6979	76.9101	63.5374	75.9447	93.157	74.4005	47.0727	70.2644	44.6219	54.1373	84.6219	42.5103
ITGA2B	0	0	0	0.017343	0	0	0	0	1.23986	0	0.061083	0	0.053995	0.101506	0.007864	0.074998	0.179151	0.004822
ASB4	0.070824	0	0.01954	0.190694	0.047316	0.212466	0.264847	0.050266	0	0.505619	0.13709	0	0.017194	0.037056	0.311064	0.153348	0.258767	0.205434
GDE1	46.0709	29.2884	46.1583	54.6828	27.2112	39.3392	45.2412	38.5201	34.2185	43.7478	45.0188	40.901	42.3856	37.1769	38.1235	38.2821	40.9931	41.4833
REX1BD	13.9692	14.2944	10.1438	11.7327	11.9393	10.0145	9.94986	11.5634	16.5818	22.9974	16.124	21.4896	29.7854	19.4454	25.483	21.0033	20.0603	31.6403
CRLF1	6.44557	2.31218	3.33423	3.259	1.24832	1.31988	4.9709	0.591496	2.63456	3.70057	1.02654	2.36421	1.7793	1.54217	1.55835	4.09393	0.685907	3.83028
OSBPL7	9.85459	2.42877	6.52947	7.16659	2.62763	5.09519	12.1378	2.78212	14.7654	3.58646	3.95874	3.4674	2.65907	5.63723	1.88768	4.11584	5.28356	1.89331
TMEM98	12.435	20.2345	14.1312	12.2066	13.8794	14.4924	13.3405	16.2966	12.974	32.2012	11.9166	16.2249	34.4846	12.3754	19.4302	14.3075	20.9979	22.6647
YBX2	3.04989	1.43099	1.90868	6.69352	1.65873	1.56433	6.56027	3.70212	0.878448	1.21115	1.27432	0.410421	1.70145	0.344332	2.46292	2.57399	0.712648	0.73328
KRT33A	0.158804	0.083505	0.087891	0.078542	0.140625	0.107814	0.07063	0.247008	0	0.232967	0.20543	0.097079	0.306435	0.295173	0.169297	0.330004	0.271914	0.40045
MAP3K14	4.05792	2.02191	1.08607	3.41735	1.54202	2.04591	3.52045	1.64626	1.60039	1.422	1.03173	1.02628	1.84623	1.81194	2.37017	2.36106	1.89017	2.62157
ABCC8	0	0	0	0	0	0	0	0	0	0	0.073294	0.008706	0	0.295731	0.077899	0.051021	0.072326	0.135454
CACNG3	0	0	0	0	0	0	0	0	0	0	0.045942	0	0.017441	0.045546	0.010914	0.047166	0	0
TMEM132A	23.4052	22.8567	50.1682	16.5093	47.9359	70.3794	31.4037	44.779	101.577	15.5817	47.6045	42.0103	15.8158	67.668	14.2982	12.0476	58.636	12.664
AP2B1	57.3237	57.4814	51.1196	62.2858	47.789	58.4626	49.4093	40.5057	61.0911	21.2612	19.6554	17.4929	11.4595	26.384	13.6248	28.0338	22.9654	14.1515
TAC1	0.109723	0.173481	0	0.497421	0.048691	0	0.211803	0.170418	0.090711	0	0	0	0.12599	0.233301	0	0.028086	0	0
ZNF263	5.33461	10.3675	7.60189	6.56354	13.4407	9.83528	7.11525	14.2444	8.78274	7.94357	8.86571	10.412	6.99369	9.54006	4.80212	9.03638	8.96987	9.27866
CX3CL1	1.7451	3.02205	13.4396	4.74586	8.47001	7.94744	4.4934	14.3311	11.9311	0.814587	7.94354	7.6062	3.78719	9.76189	6.49526	4.6281	10.8156	3.98789
SPATA20	14.7029	11.2465	9.60262	8.63433	9.66723	13.478	7.23684	7.14514	12.2666	5.93589	8.40323	10.6256	5.98278	10.9561	8.43856	8.71069	8.71826	5.62252
CACNA1G	0	0	0	0.024842	0.007413	0	0	0	0	0	0.031565	0	0.004027	0.014219	0.004126	0.018231	0.039301	0.004882
TNFRSF12A	14.8173	55.2383	100.169	14.7447	135.836	84.6644	19.6182	75.0559	95.9461	35.2451	99.7362	192.972	47.1959	146.837	53.0754	30.5655	115.157	58.2561
DLX6	0	0.011578	0	0	0	0	0	0	0	0	0	0	0	0	0.089412	0	0.029557	0
MAP3K9	7.30906	6.39768	9.64132	6.3179	8.25603	11.8356	7.9818	7.31708	19.1789	5.46929	5.69223	4.69139	1.365	7.90151	1.65484	3.69884	7.08117	2.34889
RALA	10.062	16.2098	19.1795	11.2023	18.696	16.0352	9.58221	20.3247	17.6878	8.28522	11.7686	12.8141	7.33149	13.6244	6.44494	9.88376	10.733	5.8358
BAIAP2L1	25.8092	26.9578	22.171	23.604	23.3077	25.3404	24.7507	19.8609	29.4386	15.849	15.0799	10.5613	9.73093	17.3209	12.1852	16.1707	15.8608	9.15072
KDM7A	7.06715	8.2729	6.02329	8.74307	10.6291	8.90568	9.94249	9.36284	5.10467	6.77695	5.59678	4.53351	4.36248	3.73501	5.28123	7.59425	4.6442	3.7797
ETV1	0.117257	0.328277	0.079218	0.110902	0.176416	0.226199	0.067434	0	0	0.029743	0.052622	0.037458	0.044311	0.249458	0.045364	0.22714	0.090868	0.01322
AGK	6.68053	4.17605	3.07879	9.68613	2.43238	4.62056	6.82393	4.89284	3.25447	3.45474	3.76311	3.306	3.07649	4.83396	4.56666	3.33585	4.7948	3.2683
ALDH3B1	122.102	58.0502	15.7323	100.22	26.4452	24.8624	77.5221	16.5542	11.372	95.7299	15.3498	12.6509	66.8072	14.9299	57.7237	57.3483	19.3834	70.7639
TTC22	14.4641	10.3855	12.4927	11.5496	8.8001	9.76018	13.7117	14.2968	9.48151	7.7938	9.8521	4.11613	4.7951	8.48995	5.01125	8.02847	7.22181	4.42671
PHTF2	10.5373	6.86722	7.29016	10.3172	6.03896	6.20846	11.1836	5.58401	5.87175	5.58465	6.94854	4.96682	5.55078	4.97074	4.2663	6.28325	5.60416	4.51363
CCL26	0	0	0	0	0.114692	0	0	0	0.571018	0	0.610005	0.423114	0	0.097224	0	0.13845	0.497158	0.329552
FARP2	21.6544	10.8214	10.3816	27.0643	9.6456	13.754	25.8937	9.90153	13.0238	14.9412	10.6361	8.02886	10.7611	11.6792	9.98442	14.9448	10.7746	11.1342
USH1C	6.55346	1.10646	0.126177	8.30979	0.791707	0.025696	3.95662	0	0	3.65463	0.894408	0.027669	0.916835	0.42664	1.45559	2.49623	0.34358	2.32703
GGCT	12.0158	16.1204	10.8817	9.07214	17.9507	6.68263	10.4305	19.7221	16.1098	17.3004	31.3161	29.9471	19.3295	21.5545	12.9812	19.8057	24.6461	20.6919
DBF4	3.038	3.60204	2.89501	4.28295	2.85981	3.19026	2.43316	2.13769	2.11085	2.18794	2.67755	1.9002	2.11384	2.66637	2.30179	2.34119	1.89141	3.37846
TBXA2R	0	0	0	0	0	0	0.034738	0	0.101059	0	0.027018	0	0	0.022801	0	0	0.026112	0.033968
IFRD1	11.0315	29.412	14.7878	16.2368	40.942	18.766	20.1713	36.2376	13.5737	15.5793	24.1238	17.1347	10.442	15.0358	12.0935	12.7762	17.2447	8.06923
LGALS14	0	0	0	0	0	0	0	0	0	0	0	0	0	0	0	0.064597	0	0
COX10	8.21978	7.09228	6.249	7.5842	6.85275	6.35494	7.00084	6.68242	5.46284	6.52161	5.48794	3.15768	4.52248	5.32246	3.70263	5.80361	5.46882	3.99695
GTF2IRD1	12.3646	13.555	8.8173	11.7145	12.085	9.72897	10.6292	11.4463	9.70986	8.00697	7.19587	4.17941	4.05413	6.61193	4.16146	7.57354	7.36691	3.73053
PAF1	15.4563	16.9126	17.582	13.593	13.4633	15.0767	18.2001	10.1702	13.443	23.739	20.3053	19.4649	12.8119	23.0532	17.882	12.4423	22.0994	14.654
VPS41	14.5974	14.1644	13.6065	12.3427	14.2493	15.1576	15.7289	17.0903	17.027	13.7254	14.4456	14.1715	8.18058	14.6963	11.4347	11.3242	13.5552	8.54171
ARHGAP44	11.3502	5.58232	4.81473	14.7999	4.19848	4.00996	10.1762	3.74867	2.02162	4.55391	3.16468	1.5628	4.82073	2.32509	3.82751	5.71317	2.15778	2.627
ELAC2	23.9866	18.0701	27.166	20.0203	21.5996	18.1406	20.2729	21.2488	33.7103	22.7532	19.2413	21.2256	13.2334	23.3141	16.8094	16.4477	27.9297	12.0752
SCIN	7.33319	2.75306	1.88728	6.26051	1.07918	1.45173	7.42387	0.775482	0.560848	3.38344	1.60318	1.27695	4.40565	1.21257	2.2777	5.57096	0.94444	2.37068
ARSD	16.6269	15.0435	14.4029	21.083	27.8802	23.5191	11.2491	11.4034	10.4383	15.2635	10.1641	11.6852	6.12925	8.72723	6.59035	11.0383	10.98	8.56664
PNPLA4	7.72228	7.1833	5.46198	9.91771	5.05992	5.70866	3.54697	4.95104	2.33825	16.9776	7.35535	3.50706	10.0852	5.496	7.7502	6.49105	11.4067	12.9069
MYH13	0	0	0	0	0	0	0	0	0	0	0.01108	0	0	0.023443	0.02028	0.007047	0.003973	0
ADIPOR2	19.2659	20.2994	21.6741	21.2887	23.5911	28.8419	19.0228	20.9738	29.7637	17.4748	18.8131	15.3311	12.5424	19.1334	10.736	17.6956	19.2419	10.1831
CDKL3	3.21435	1.71268	1.2064	2.85756	1.08575	0.192264	1.76148	0.388174	0.354737	1.48223	0.948891	0.117592	2.32218	0.985572	0.879036	1.34816	0.440544	2.09948
UPP2	0.624538	0.065699	0.030901	0.634571	0.024693	0.056984	0.200125	0.003232	0.025698	0.034681	0.0302	0.001542	0.040255	0.023403	0.090742	0.028766	0.128648	0.045723
PRSS21	0.702172	0.583643	1.10187	1.43855	1.03596	3.15369	0.42034	1.81935	2.24329	0.057408	3.31885	2.23093	1.39578	3.25984	1.22771	0.748339	3.45267	0.225154
MARK4	8.33888	6.31307	12.2892	7.17307	7.51957	12.8045	9.30338	10.6969	15.6642	1.72929	2.82692	2.231	1.72575	4.46699	3.45455	3.79667	4.67515	1.98275
PROM1	64.0384	74.6185	18.9472	69.9182	61.3211	17.3351	37.3447	15.6243	1.59845	23.6131	25.9458	13.5549	28.2302	9.84618	46.8822	27.4229	11.1421	30.6383
CCDC124	19.6246	17.9313	28.2773	10.8957	16.7419	17.6375	16.3115	17.2636	18.9852	20.1375	16.9859	20.2151	13.6793	17.3432	14.2638	17.4077	19.3849	14.4159
CEACAM21	0	0.03503	0	0	0	0	0	0	0	0	0	0	0	0.110549	0	0	0	0
PAFAH1B1	41.6657	33.9685	36.9383	41.5232	35.6664	36.1254	39.4871	35.4015	39.8963	30.0807	25.9789	21.1186	19.5975	23.3511	17.9598	25.7848	26.8974	13.8804
NOS2	0.244168	0.141438	0.018018	0.169442	0.043339	0.016614	0.190501	0.015279	0	0.381842	0.12795	0.023885	0.210138	0.142729	0.212323	0.609857	0.353843	0.317902
DNAH9	81.2219	44.268	6.63421	81.2997	16.8664	4.24119	59.8076	2.47982	0.021571	25.5416	7.21194	0.426701	30.0609	2.69442	24.7938	23.4906	1.79256	22.061
KIAA0100	63.4888	31.1462	35.5603	78.1405	25.0398	49.1735	63.1028	29.1641	48.4472	33.132	26.3162	24.5815	25.3456	31.5125	29.8216	33.1568	28.9238	18.7692
SLC13A2	0.974859	0.634491	0.131775	1.78982	0.084452	0.170105	1.90825	1.1522	0.052602	3.34309	0.184779	0.153424	0.808924	0.178422	1.56029	2.48046	0.100065	1.71512
GAS7	11.729	4.44983	1.11919	12.5819	2.25031	0.805907	9.58166	1.44718	0.088386	4.4508	1.71777	0.065953	2.57078	0.822321	4.259	2.73336	0.42511	2.1769
TRAPPC6A	14.174	18.291	9.41954	8.1967	14.3776	11.4708	10.5706	23.5884	9.75794	17.6626	9.98289	14.7339	24.1804	6.49697	21.1208	15.2538	8.83758	25.3549
MATK	0.252258	0	0	0.315735	0	0	0.088404	0	0.016153	0.212903	0.033256	0	0.127341	0.027878	0.08108	0.100655	0.041795	0.143163
CEACAM7	2.12779	2.49694	3.04984	1.38919	0.88437	3.39393	1.54915	2.81694	0.196094	0.502212	7.41593	0.280569	0.310532	3.97594	0.677714	1.1912	3.9534	0.980952
CD79B	0	0	0	0	0	0	0	0	0	0	0.103741	0	0	0.042613	0.062465	0.010544	0	0.184993
SCN4A	0	0.006885	0	0.012865	0.02754	0	0	0.008175	0	0	0.018556	0	0	0.01314	0.022194	0.007653	0.016205	0.032235
ST7L	6.0151	4.36262	4.05942	7.24218	3.15495	3.01611	7.29135	2.76753	2.821	6.3374	6.32133	4.0725	4.93607	4.58432	4.93277	4.41733	4.24102	4.94746
TKTL1	0	0	0	0	0	0	0	0	0	0	0.015029	0	0	0.028051	0	0.005854	0.198514	0.007352
PAX6	0.02056	0	0.010307	0	0	0.014256	0	0	0	0.007513	0.028985	0	0	0.138896	0	0.056366	0.021537	0.094757
RPUSD1	11.0018	8.76187	10.248	9.921	9.08	8.3987	6.7573	12.9758	12.2891	11.0899	7.25818	7.43651	7.90389	14.0189	8.04538	7.53803	10.4854	7.95045
RHBDF1	9.67546	7.40955	10.8507	8.21096	8.33693	14.1899	9.86459	9.65443	18.1673	6.86483	9.87632	8.93587	3.54393	14.3985	4.53448	6.60128	13.4401	3.96464
LUC7L	15.8998	10.6247	9.72088	21.1064	9.05635	12.1512	18.86	9.08475	13.157	9.01197	9.71951	14.9221	10.2204	12.2718	8.0472	10.7153	9.28409	7.33879
CACNA2D2	0.047535	0.046549	0	0.003015	0.044092	0.173287	0.050676	0.005665	0.122541	0.023399	0.033509	0.022854	0.034203	0.069942	0.030716	0.08562	0.025469	0.052131
BAIAP3	62.883	30.6676	4.95025	54.6149	18.5156	3.78142	42.6273	1.68068	2.16262	10.9991	3.4666	1.58463	6.64108	2.15164	12.8353	8.42072	1.7291	8.27815
TSR3	18.3832	20.6538	17.956	15.9968	23.5177	16.3845	14.0849	21.7703	21.1029	28.7514	22.0263	30.1723	23.649	27.6564	21.5026	23.2638	25.1293	24.4842
PIGQ	59.7913	26.7778	26.1414	38.9339	18.1981	29.5685	25.4951	13.1438	19.766	19.7419	16.9931	8.28744	8.93887	12.4656	23.0063	14.072	9.63191	16.3137
CRAMP1	7.3261	5.44965	5.76207	7.08825	3.44495	6.06564	6.68662	2.71074	8.1081	2.53194	3.04133	1.49721	0.777211	2.57258	0.906975	2.44972	3.27776	1.54888
TEAD3	13.3106	11.7888	14.2177	11.3599	11.3891	21.0709	12.7423	14.7867	14.7589	6.21507	7.91116	7.27278	4.11752	9.40059	3.81565	7.49614	9.0329	3.22572
SELE	0	0	0	0	0	0	0	0.016543	0	0	0.103087	0.008084	0	0.036643	0.070112	0.059546	0.082242	0
DNAJC11	14.6644	12.3873	15.6168	13.7084	11.871	12.6613	17.5437	15.094	16.6261	13.1254	13.5498	10.4594	9.62327	21.0897	9.18301	10.9113	15.3956	7.19268
FMO3	3.63987	1.80885	1.38229	3.29511	0.653288	1.33361	8.96525	5.45451	1.81047	3.29389	1.96371	0.629347	2.30256	0.78264	2.54372	1.60479	1.03858	3.41379
MYLIP	11.8308	11.364	7.32571	11.0322	10.0783	8.45726	10.0238	17.5717	3.29612	22.4002	9.79385	8.77499	14.0899	4.8784	13.8092	16.9175	8.65863	16.1
NOX1	0.23526	0.368372	0.9875	0.243546	0.612836	1.52511	0.276385	0.427218	0.118765	0.124493	1.79409	0.56609	0.261523	0.941419	0.497697	0.391222	1.18044	0.236171
E2F2	1.04841	0.046376	0.222479	0.775359	0.096763	0.153699	1.30298	0.491514	0.52547	0.757472	0.449525	0.279946	0.378762	0.431347	0.469008	0.863884	0.277036	0.337939
PSMB1	75.2324	100.767	80.3193	55.9656	89.0806	59.233	65.553	99.2848	65.7303	157.513	131.259	146.45	165.937	126.973	143.185	114.341	139.554	185.517
SYN1	0.094063	0.080954	0.091232	0.145675	0.070939	0.04231	0.012083	0.019341	0.273453	0	0.162462	0	0	0	0.022191	0	0.03935	0.039962
JARID2	5.67601	4.7174	10.173	5.67158	6.59904	12.6378	9.81695	6.76545	14.558	5.26447	6.68901	6.72463	2.07948	7.51339	2.65756	5.205	7.42366	1.91267
CDKL5	3.3384	1.86461	2.43809	4.02278	0.979436	2.1816	3.40002	1.19179	2.51704	1.10048	1.31961	0.802219	0.706369	1.86197	1.05312	1.62518	1.94065	0.773358
CAMK1G	0.54897	0.01934	0.258301	0.213766	0.106568	0.211373	0.210843	0.048855	0.521529	0	0.110941	0.023957	0	0.111112	0.028121	0.087799	0.11696	0
CDK11A	8.16772	4.97539	6.90163	7.55041	3.27664	4.53105	7.89605	5.26761	6.8519	3.20363	2.67156	2.16044	1.56442	5.26562	2.51114	3.61524	2.98565	2.34429
NADK	50.2229	44.7149	34.3036	42.9399	58.2114	48.759	58.6601	67.8365	28.875	32.8809	35.2269	26.1634	25.9838	37.0701	25.8336	30.2347	45.0537	27.5737
TFAP2B	0	0	0	0.03502	0	0	0	0	0	0	0	0	0	0	0.012723	0.049409	0	0
TFAP2D	0	0	0	0	0	0	0	0	0	0	0.039972	0	0	0.085561	0	0	0	0
DLEC1	49.3323	15.7832	3.75736	66.049	8.3934	1.21524	34.9407	0.713346	0.199293	3.69837	2.05253	0.081853	3.75356	0.829204	3.95715	12.231	0.646365	3.70506
CYTH3	5.95821	6.27215	7.70797	7.3412	6.85425	4.56047	4.97	5.42775	5.59026	4.32981	5.13548	4.543	3.64549	5.95312	3.68619	4.43335	4.77341	2.61332
ADAM22	0.266892	0.233153	0.221252	0.613627	0.07743	0.081687	0.433505	0.059444	0.131675	0.558525	0.135165	0.080358	0.088051	0.053819	0.164953	0.407693	0.042613	0.099674
SYPL1	67.8043	55.1675	59.0078	63.1623	48.6437	46.9304	56.0273	57.7959	65.359	42.3016	33.1483	36.3873	27.3948	31.258	30.004	42.0225	32.8431	24.4135
CYB561	85.9148	62.101	41.3103	81.9705	47.6884	41.2068	69.7244	31.7699	29.4072	77.8365	34.2638	46.227	55.597	29.3726	50.7164	46.3524	24.7294	58.3467
SPAG9	16.1728	20.5051	14.7325	20.11	23.4689	21.3807	16.4135	24.0265	22.0581	16.5557	19.2209	11.0384	10.4306	16.0328	9.94605	13.6581	13.1885	8.50471
CELSR3	0.208172	0.170015	0.460165	0.216269	0.219589	0.256677	0.285321	0.211046	0.901147	0.079333	0.392372	0.211631	0.021985	0.480333	0.088616	0.137366	0.41028	0.154709
AASS	1.98834	1.93493	1.7079	1.97043	1.72921	2.00919	2.13328	1.00277	2.42077	3.31624	1.43682	1.51737	1.7757	1.6016	1.76182	2.01717	2.06889	1.89914
PLEKHG6	10.681	10.3524	10.2702	11.2389	8.82774	15.198	13.6776	16.9836	12.0778	8.14628	12.2557	9.61502	7.55699	6.81916	9.29533	9.59628	6.82869	9.55784
SS18L2	10.4314	9.04704	9.50537	10.5049	6.24424	6.44859	7.60416	8.49518	9.59	12.904	15.4042	12.9131	8.84	16.7518	10.1661	10.2491	13.8956	12.6483
MPND	6.97771	5.70089	6.03016	7.70719	4.00009	5.21911	6.03904	4.31939	7.81438	5.54152	2.98884	4.10344	4.5032	2.23811	4.82087	5.56766	3.02563	3.41989
MGST1	213.279	147.107	220.081	209.968	140.078	148.545	212.36	150.314	181.528	129.534	95.4702	103.534	185.266	80.9049	117.803	96.3794	98.8603	109.733
CRY1	12.8603	11.6535	4.70413	10.5027	11.5152	3.86531	9.52895	5.45725	5.58414	7.50882	3.68761	2.63126	5.1386	3.04156	5.92722	5.59134	3.01525	6.02503
PGLYRP1	0.712263	0.102054	0.0954	0.937778	0	0.088158	1.24697	0	0	0	0.434148	0.062596	0.283234	0.05584	0.153025	0.126058	0.179035	0.09205
NFIX	52.6459	18.1417	14.0206	49.8744	12.7224	15.8502	25.9686	14.4074	17.8525	11.4521	4.34441	2.26796	5.35881	3.88675	6.29611	19.5176	2.76714	7.66993
ST3GAL1	8.88787	8.21242	18.2113	8.36978	13.6091	26.5775	12.6836	15.3328	15.3169	6.81999	15.8592	13.7189	5.93465	15.63	7.1238	6.85586	11.4241	3.9641
MMP25	0.341654	0.495526	0.351443	0.595918	0.333884	0.450485	0.371717	0.592037	1.59389	0.162017	0.099663	0.261704	0.073958	0.17323	0.039819	0.26215	0.104622	0.113498
IL32	14.9966	32.4525	44.9344	8.29764	54.8903	56.7966	5.29608	43.784	47.8221	1.03127	8.1459	17.6443	0.2504	14.2325	1.17862	2.34748	6.72697	2.48139
PKD1	40.6672	22.529	9.99819	42.7723	18.7995	14.3087	36.8416	8.54134	18.3481	6.05845	4.5136	3.2852	4.59565	4.86235	4.21613	11.7695	6.37658	5.42704
MAPK8IP2	0.697185	0.941832	1.07838	0.288837	1.03814	0.349376	0.362595	0.65791	0.200252	0.454135	0.962234	0.62387	0.272327	1.87719	0.311897	0.519745	0.943427	0.484345
MED24	32.7171	16.9606	16.4895	31.2675	16.4512	17.6242	28.4085	13.8112	21.205	20.2795	20.1743	11.3943	11.9351	23.3499	11.9304	15.5347	28.337	9.84499
RHOBTB2	5.50479	3.80916	6.45445	4.79447	2.6708	5.58678	3.9874	3.00331	11.3882	3.0797	3.48012	2.80785	1.72514	5.91713	1.81096	1.87258	4.89045	1.69951
HEATR5B	19.3019	12.7779	7.87957	24.6203	7.69569	8.7671	20.2803	6.33845	9.49339	10.6313	8.6575	7.28933	4.77869	7.79979	7.25438	8.22125	6.93	5.66354
SEC62	16.6607	14.0792	23.2882	19.6584	13.1268	19.5999	19.0486	13.8342	16.2033	22.2572	20.4001	19.7064	15.9669	19.8348	15.36	18.9611	18.8195	11.7881
RPS20	157.206	156.149	226.428	129.764	309.546	172.835	170.389	261.446	311.804	488.921	344.046	376.289	440.236	329.402	419.544	417.319	341.412	539.514
CSDE1	96.3027	115.859	158.118	79.3924	99.4793	135.671	112.111	148.367	163.576	173.075	123.789	119.69	70.2594	177.472	81.8933	106.283	167.09	67.0681
UBE3C	30.0752	20.9163	22.1186	32.3036	19.8826	24.9907	28.9752	20.5464	28.2492	21.0358	20.3276	18.1462	14.1048	21.3305	12.6007	18.9029	22.9989	12.1418
REV3L	7.47985	6.48706	3.15712	13.6871	4.20057	3.06905	9.46093	3.41452	2.28936	3.54079	3.34688	1.85018	2.17988	2.62385	3.30148	5.70008	3.02964	2.04214
TENM1	0	0	0	0	0	0.005382	0	0	0	0.017288	0.00642	0	0.005102	0.005366	0.010414	0.015976	0.014657	0.015436
PAX7	0.091631	0.062794	0.054302	0.091264	0.057053	0.018792	0.93341	0.132534	0	0.313279	0	0.027688	0.023751	0.085321	0.164691	0.257382	0.073699	0.082431
MASP2	0.710286	0.149264	0.131802	0.956187	0.115797	0.133168	0.595139	0.056497	0.815889	0.092468	0.08244	0.051055	0.078977	0.117435	0.030116	0.165184	0.11497	0.080239
IYD	1.38349	0.902548	0.593086	2.18859	0.775599	0.800963	2.78756	0.899205	0.925536	1.50245	0.327712	0.951426	0.82213	0.469293	0.654113	1.10356	0.540222	0.566007
FAM76A	5.52198	6.10124	4.30967	7.96981	3.85506	3.08679	7.6804	2.8266	4.25788	6.63312	5.42783	4.00262	5.42596	5.04496	5.05635	6.77039	4.90052	4.4174
TRAF3IP3	0.114512	0.043043	0.509942	0.196608	0.033637	0.144124	0.114802	0.079975	1.33474	0.059093	0.156614	0.036069	0.050571	0.126066	0.027092	0.039401	0.082269	0.010857
POMT2	10.7926	6.28188	5.03641	11.262	7.69508	6.52915	7.11075	5.09992	9.87397	3.83712	4.40818	3.8115	3.18721	5.56177	3.56723	4.47851	3.4175	2.47974
VTA1	6.30738	6.55533	9.21851	8.96379	3.86004	5.06234	7.64689	6.31321	7.07919	8.12935	7.78713	8.40868	5.38631	6.11864	5.0965	6.64833	8.83663	3.81396
MLXIPL	3.71285	2.04103	0.606983	3.83769	1.07386	0.251018	4.25885	0.8623	1.83261	0.087041	0.121001	0	0.371101	0.220111	0.391571	0.438473	0.277091	0.268503
BAZ1B	15.1402	17.507	18.3107	16.0575	14.3777	19.7015	20.4453	15.4068	21.7514	15.9824	17.1702	12.6727	8.21116	17.9305	9.23194	14.1639	15.5068	7.38638
RANBP9	24.3479	27.4466	18.6961	30.6474	20.6306	18.7711	27.9134	22.0904	14.1577	21.3989	16.2706	11.5817	14.7112	14.6255	15.8114	19.4904	15.8905	13.3548
ETV7	2.32365	1.55868	5.07085	0.788134	2.38011	2.51135	1.59362	2.77311	1.08451	1.07084	7.57348	4.79794	1.0629	12.1554	2.31465	1.97869	15.5717	1.54985
SPRTN	6.30123	5.38493	3.64982	4.95787	2.21092	1.69859	4.51063	3.57173	5.2212	2.8153	2.72402	4.4877	2.37083	4.23946	2.87223	4.32288	4.20547	2.31311
METTL13	12.0965	14.8059	13.0626	12.6795	10.8409	7.62704	11.4421	9.29814	11.2515	10.1615	10.6355	10.4379	10.0137	12.5541	7.60104	9.13217	11.4976	8.01958
DYRK4	6.30679	2.25314	3.37606	2.1194	2.26422	2.81209	3.36364	3.95179	2.71779	4.92124	6.00722	4.46439	5.49227	3.54155	3.64738	3.02136	4.58968	3.74525
ZNF207	31.0454	36.8357	50.2428	56.8688	43.5206	35.9122	42.0458	45.5651	46.7847	32.7672	44.9305	36.2019	23.3252	43.7779	23.5249	28.4884	49.6493	22.8825
UQCRC1	120.817	102.895	69.2313	106.839	97.0632	75.5122	84.6429	113.779	76.7792	140.126	77.9456	78.2819	120.252	84.9645	99.1441	97.6082	89.9175	94.2041
STARD3NL	14.9474	20.0219	23.5266	13.636	17.4724	19.8032	12.9126	15.566	20.1166	21.1506	23.6856	26.1462	22.5169	24.7865	19.2226	22.8878	26.9508	22.6901
CD9	249.963	287.971	200.822	196.145	254.765	182.883	174.983	298.436	253.792	477.042	259.305	303.18	361.61	192.316	326.21	257.468	168.146	411.505
HHATL	1.58253	0.181471	0.08069	4.21116	0	0	2.62025	0	0	0.098258	0.052989	0	0.105791	0.302899	0	0.623212	0.155784	0.178222
NCAPD2	11.2192	5.84647	7.85678	15.3092	5.93782	12.2525	14.162	6.42847	14.7403	6.20099	6.41661	5.43532	4.18492	5.77653	4.98621	8.8425	6.15816	3.22171
IFFO1	0.289566	0.068202	0.203334	0.584554	0.094807	0.201356	0.152014	0.070478	0.584629	0.081143	0.271797	0.305062	0.065382	0.395683	0.17045	0.145258	0.404967	0.091044
GIPR	13.7308	6.61065	2.04295	14.8659	3.16626	2.20035	10.5527	1.04808	3.50098	2.79284	2.49229	1.11029	14.2319	2.04596	10.8723	4.73672	1.32785	4.88995
PHF7	9.81043	7.44487	1.03347	11.9035	2.88847	1.9831	7.27532	4.37768	1.50363	4.3256	2.1645	1.20702	2.65176	2.6867	3.09134	3.78279	2.43955	2.86886
SEMA3G	0.018432	0	0.046077	0.061901	0.011628	0.014162	0.049701	0	0.015327	0.001678	0.050871	0.012773	0.013425	0.06582	0.007119	0.02973	0.084327	0.007028
NISCH	24.258	10.5189	18.7455	23.9751	10.2519	20.4762	24.4481	14.7943	29.2545	10.7418	12.186	11.1207	8.47085	14.0011	9.26487	13.102	14.8599	6.90704
STAB1	0.015446	0	0	0	0	0.010632	0	0	0.054854	0.017331	0	0.022934	0	0.146177	0.018159	0.019835	0.106144	0.017603
FUZ	48.118	46.5139	10.1828	43.497	17.6839	7.51443	35.6183	10.3709	5.26563	40.3969	12.3672	10.1576	37.7337	8.70437	43.9975	31.2543	7.73912	47.6747
SLC6A13	0	0	0.150198	0.046263	0	0	0.013999	0	0	0	0.065438	0	0.059734	0.16203	0	0.139209	0.591659	0.017831
IDS	69.9932	34.0799	25.4908	73.4291	23.3672	20.8683	52.636	25.1793	34.5384	13.4718	9.24487	13.8506	18.992	10.0695	22.01	26.4259	9.63177	10.493
PRSS3	1.32211	1.30241	1.01207	1.38518	0.685018	1.51784	1.06594	6.56643	2.04642	4.70817	4.49255	2.98688	2.0045	5.59238	1.14663	2.84489	3.94199	5.63577
ZNF200	2.34274	2.51948	3.19595	3.37081	2.14328	2.62584	4.3114	2.09315	2.48077	3.10981	3.09187	2.45519	2.09263	2.6166	2.02194	2.59668	4.69486	2.00232
CD4	16.1109	5.09644	0.869879	15.8111	1.66593	0.788644	11.0005	0.286652	0.304363	4.44597	1.28238	0.174202	4.12986	0.592121	4.13327	9.27278	0.842489	3.80578
LRRC23	86.2539	66.996	22.8244	67.5257	40.0202	8.37541	99.8357	9.16984	2.27368	59.1464	14.3344	5.16304	61.0569	8.29297	70.0132	67.0042	3.45467	52.0631
BTK	0	0	0.027193	0.209123	0	0	0	0	0.027137	0	0.515503	0	0.005336	0	0	0	0	0.127482
HFE	3.80664	1.62378	5.52035	4.76206	1.71239	4.86636	2.70744	3.72451	5.97581	3.44249	6.02211	3.69105	3.091	3.70713	3.53473	3.95001	3.59639	4.17944
SCMH1	6.68071	5.86224	4.0782	8.43674	4.81694	5.46267	7.73407	6.04398	4.30226	4.46462	4.91811	4.29725	3.74385	3.23709	4.41348	5.30602	4.64679	3.40227
FYN	3.00449	2.93124	2.12826	1.87115	4.77583	1.97226	2.16551	2.41052	4.21707	0.493307	1.47428	2.19785	0.348202	2.10345	1.56664	0.785293	2.11542	1.11148
HIVEP2	7.5	7.28297	7.17716	7.21004	6.82308	8.11009	6.89217	6.42185	6.04983	3.7832	3.94966	3.09074	2.19558	4.92033	2.28839	4.71988	4.82513	1.13707
FMO1	0	0	0	0	0	0	0	0.04779	0	0.024018	0.095058	0.063441	0.021012	0	0.070401	0.023267	0	0.109043
ELOA	8.22243	9.00231	14.6911	7.99111	7.20935	9.24296	7.52127	8.86866	12.2235	5.67149	6.41218	8.29257	3.74675	8.98557	3.60635	8.89092	14.8826	2.58105
LYPLA2	64.243	49.1264	38.2693	51.6207	51.1176	53.8855	48.3166	37.256	37.8401	46.0188	43.7907	46.1811	33.4947	59.2521	35.9921	33.8895	54.5955	35.4248
CLCN6	6.02855	5.1243	2.63723	5.65081	4.83889	2.86668	5.78537	2.17954	8.42645	1.81469	2.2949	1.66566	0.814498	2.93534	1.10551	3.39325	1.90851	0.579372
MRC2	4.89429	1.96474	26.08	3.13738	2.22348	26.7881	5.65883	3.78082	34.533	2.69771	12.803	19.5126	0.453752	10.0626	1.88035	3.3288	10.0678	1.59482
NME1-NME2	45.0246	7.59825	7.50986	25.9503	38.4894	37.2257	6.68618	47.7554	61.702	6.75843	55.8751	88.8552	77.5497	105.702	63.1293	5.28043	81.0989	64.9272
SLC6A7	0	0	0	0	0.03227	0	0	0	0	0	0.068324	0.024726	0.037362	0.026294	0.078579	0.076214	0.048889	0
TSPAN9	3.91769	5.20788	9.61474	4.76818	4.9475	11.2921	7.69289	11.1268	7.02002	4.55425	5.96773	5.82604	3.73017	6.76975	5.64484	4.5792	7.00232	3.58573
BTBD7	9.80348	7.28261	9.00779	13.0479	6.37242	9.41328	11.3088	5.63559	10.4987	6.29897	6.12714	5.13517	4.55611	5.67742	4.81917	9.42117	5.95868	4.08255
APBA3	8.80144	7.6737	6.09189	7.44529	8.05641	6.27199	6.0178	8.24089	8.40946	4.56844	5.0347	6.50444	5.06769	4.75852	5.57512	5.07522	5.65439	5.91249
MKS1	33.9623	21.8337	6.52773	32.9908	11.7541	5.42025	23.2143	5.74303	4.87163	17.7565	7.14565	5.47005	13.6851	6.39304	15.4374	11.6249	5.90297	14.1422
ABHD5	19.1568	13.8052	20.3944	17.0406	21.6289	16.9898	16.592	17.6519	10.1806	38.2965	26.5599	30.6092	21.9595	13.4623	21.1762	27.2747	24.799	22.9363
ANOS1	2.99128	5.05878	1.62384	4.46647	1.80489	2.2888	2.31888	2.19192	2.53435	4.83222	2.40668	2.05399	3.85579	1.39096	4.19507	5.91402	0.479024	3.18361
AKAP8L	21.9878	16.2611	14.7534	28.0199	12.539	21.5732	30.2146	13.6395	24.2511	15.7342	16.5074	16.2631	7.77209	19.1783	13.3431	10.3656	21.8847	9.83365
MBTD1	5.73611	3.72064	4.7242	8.33872	4.35813	5.4638	6.42124	5.26308	5.7664	4.48328	4.6825	4.09533	2.85612	3.3303	2.97783	5.12245	4.15408	2.98452
UTP18	12.4183	15.7875	9.38421	9.12279	14.9982	9.69918	12.7755	16.3406	11.06	18.5269	12.1198	12.4917	15.6047	9.48644	14.1747	15.2596	12.0744	18.4848
RNF216	10.7477	7.26636	7.79602	9.58133	6.67318	8.92181	10.2272	8.0862	9.09289	8.00384	7.20478	5.13588	5.41759	7.87271	5.2588	8.25408	8.77972	4.73577
TTC19	17.8035	5.71505	8.35012	18.6901	20.0872	22.0701	21.5321	10.0249	10.1667	8.57032	15.6298	8.4967	14.1189	8.12065	5.76339	7.6336	7.08262	6.59638
PTBP1	76.2018	56.3114	75.5911	82.6257	51.5014	79.0284	64.8439	61.7382	68.5127	40.9991	39.4957	35.4465	19.8311	41.0839	29.6824	26.6245	42.9262	15.3101
DPF1	1.27754	0.566635	0.423409	1.1622	0.610446	0.083896	0.876132	0.027082	0.102586	0.269873	0.147781	0.123412	0.055643	0.090107	0.334509	0.0857	0.080461	0.421265
SYT7	6.0557	5.52903	7.86095	5.7737	8.03526	11.013	6.74859	7.2555	4.83785	2.17845	2.37943	2.5236	1.29003	1.76833	2.21232	2.87297	1.73169	1.05536
LARS2	6.99048	5.29836	8.45654	6.99948	3.46859	4.70368	7.33459	4.15563	6.6109	7.92633	6.17476	5.15298	6.18483	7.49121	6.75497	4.49029	7.92509	6.25746
PIK3C2A	12.1362	9.8794	12.0904	15.4273	9.96779	14.4661	12.9642	7.30349	16.8887	12.0082	11.6947	8.42897	6.83074	11.1599	7.14081	11.4805	10.543	5.50913
PLAUR	4.09938	14.272	13.8556	2.92995	21.3	13.7302	4.0911	24.5294	17.3058	3.04091	13.6273	19.3604	1.64867	23.2514	2.39208	3.21702	28.112	2.15807
ANLN	21.6113	17.4477	3.37691	26.4961	3.88028	2.12464	26.2012	4.1325	8.23206	12.8306	8.33028	6.68669	4.51967	10.3643	8.18544	8.95323	4.29627	5.15413
WIZ	13.7165	13.6049	12.1821	11.1777	13.3851	15.5244	11.3256	12.6678	17.8118	2.84671	3.37641	3.00548	2.14955	3.99215	2.16562	4.80001	3.9914	2.01762
RABGAP1	27.7119	18.6369	17.4817	30.1623	13.8563	22.4883	26.2144	18.0376	16.4088	15.3698	13.4203	13.2671	12.0536	12.2814	12.6235	18.8994	11.7425	9.89338
DCN	0	0	0	0	0	0	0	0	0.035948	0.024144	0	0.008744	0	0	0	0.049812	0.066375	0
QPCTL	5.39	4.37123	4.56081	3.33602	5.20339	4.92044	4.30279	4.66402	9.49235	2.38809	2.28136	2.78988	3.17162	3.37855	2.24168	1.48084	2.67558	2.48374
PPP5C	18.7468	18.9364	13.6313	17.3009	12.1134	9.60599	22.0165	13.9721	12.8898	22.1454	13.6372	12.7442	18.4468	14.7038	16.8793	12.9645	13.4968	12.2407
CEP68	5.76434	4.73084	2.85688	6.48619	2.30912	2.96581	4.75285	3.0518	3.12589	3.90535	2.41116	1.59656	2.50446	1.53146	2.84727	4.47875	1.6701	2.13788
MAP4K3	12.5668	11.4361	11.0495	17.1149	11.5253	13.1536	14.9935	10.848	10.226	9.4384	9.41423	8.47509	7.84701	9.5028	7.59224	11.0604	11.1089	8.41315
ZBTB32	1.58111	0.612567	0.292939	1.52068	0.093854	0.334787	1.17952	0	1.4562	0.029876	0.172973	0.163535	0.018608	0.250853	0	0.246225	0.256168	0.089274
TYROBP	0	0	0	0	0	0	0	0	0	0	0	0	0.283049	0	0.151179	0	0.070157	0
TMEM159	9.80866	17.7069	22.1871	10.9874	25.8343	35.9319	14.54	43.1502	22.7928	20.027	20.0899	29.8671	27.209	24.2966	28.7695	22.3461	22.3302	20.8133
GABRA3	0.048653	0.014476	0.040541	0.158585	0	0.01869	0.078363	0.324641	0.121372	0.140415	0	0	0	0.088054	0.019788	0.036921	0.107348	0.087807
BRCA1	4.87142	2.23631	1.77403	5.41992	1.46092	1.23652	7.46488	1.35878	1.74795	3.24554	1.49365	1.32818	1.85508	2.28965	3.24111	3.11414	1.72852	2.17391
ERCC1	53.6852	40.3176	22.8404	64.2562	27.3277	22.2608	39.1357	25.9381	21.9624	31.4702	28.2203	18.2825	30.5146	27.0657	45.4715	34.7622	24.1635	45.7582
CD22	0	0.016443	0	0	0	0	0	0	0	0.003169	0.070089	0	0	0.403047	0.321577	0.399884	0.211928	0.245634
SEMA3B	3.20004	0.988855	8.74014	1.29321	2.32957	9.32432	1.42766	2.00856	8.73724	0.499756	12.4046	5.6811	0.973215	11.2136	0.793661	0.954484	11.2931	0.135293
MBTPS2	7.69576	5.35989	6.61934	7.23763	5.79971	6.8567	5.97759	6.24323	6.734	2.42962	2.53324	2.51132	2.22269	3.33549	1.81796	3.70773	3.43898	1.63031
PRICKLE3	10.1091	7.96788	8.76462	7.18333	5.57533	9.61097	8.9883	8.00671	11.8486	2.92585	3.94686	2.72297	2.43288	4.49597	1.87149	6.84507	4.08333	1.77835
LTF	2.16295	1.95606	1.39246	0.836449	11.6462	3.2217	0.61828	7.78452	0.050412	3.23887	5.53161	11.2322	1.41269	0.854057	8.06833	0.652549	1.45664	0.352809
EXTL3	13.2265	11.0003	15.2655	10.8529	10.8288	16.7137	10.9557	6.4455	24.3284	7.32368	11.5894	11.9116	4.69416	12.0495	5.91884	7.10995	11.9895	4.62603
NR1H4	0	0	0	0	0	0	0	0	0	0	0.017461	0.021553	0	0.013772	0	0	0	0
ELOVL5	68.7107	66.2003	61.1435	78.2901	59.8989	59.1181	84.3282	48.8941	91.9762	71.1554	58.7538	46.5206	74.512	60.814	50.8416	67.3284	60.1325	34.1732
ALOX5	5.03824	3.35629	7.25849	2.17173	0.746237	2.48161	2.07643	2.08182	2.65474	3.47604	7.30576	4.78905	1.96635	10.7076	2.29218	3.44848	6.33897	2.34651
KDM5D	10.4387	4.28415	3.15125	0	0	0	7.42605	3.54012	8.21966	0	2.14444	3.7761	3.23673	3.1019	3.41613	3.60412	0.82435	0
CALCOCO1	19.2494	16.572	15.2531	20.4592	11.5305	13.9246	20.2557	11.1109	14.9434	17.6501	18.7384	13.7637	11.8111	20.6065	15.5665	16.5587	16.3527	18.48
UBR7	9.87451	8.62184	6.92915	8.27055	6.75084	4.96687	3.52806	8.27618	5.53468	8.42917	6.35075	2.78003	3.27871	5.93189	5.28241	7.31927	5.41099	4.88268
MAP4K5	9.48383	7.60037	14.7812	12.51	10.6674	13.4001	14.3873	10.3	15.5597	10.8625	13.2777	11.6783	7.68244	14.2343	6.87411	11.248	12.3487	5.83294
EHD3	1.25972	0.93257	4.0707	0.954598	0.981565	2.28573	1.56951	3.06933	8.7587	0.852552	3.81128	1.92872	0.48214	6.47537	0.862907	0.737881	5.41879	0.490736
PSMC4	56.2602	53.2134	48.1394	39.8751	58.4357	35.3077	37.4972	48.7506	31.0067	53.1118	43.7673	45.1314	38.7113	59.103	42.3458	31.7766	64.0183	37.2077
MAN2B2	8.80241	5.46499	10.7613	9.24478	7.31168	12.0292	8.22396	6.39879	9.01888	4.30135	5.75555	7.18927	3.13213	5.90493	3.14606	5.9264	7.68751	2.17274
SLC7A14	0	0	0	0	0	0	0	0	0	0.004177	0.017611	0	0	0.018676	0.014541	0.016137	0.00659	0.003462
CLDN11	0.102189	0.097016	0.558661	0.10836	0.041292	0.255785	0.01844	0.207598	1.85393	0.023106	0.386851	0.624819	0.069683	0.598433	0.171758	0.216298	0.33136	0.059347
SLC25A39	42.2884	36.4914	45.6668	35.3588	62.2411	43.9884	36.1535	71.5157	45.72	36.8639	27.9029	32.9529	28.6646	44.2303	44.8657	36.5762	37.2945	29.5842
MVP	104.116	82.9897	70.3234	87.2612	88.855	91.5674	100.125	78.6925	66.3039	121.581	81.9783	88.6199	87.1415	104.709	81.4021	80.2058	95.0929	61.5441
NUB1	21.7442	14.2736	19.5253	14.1255	11.8041	11.8538	16.6162	10.642	14.6385	18.3595	33.6842	27.544	13.5275	45.5674	15.7378	12.2366	39.4297	12.7661
PGM3	6.91308	5.66972	6.63616	9.42477	6.60819	8.67936	6.22678	5.24926	6.6889	8.10112	7.24745	8.49018	4.6752	7.77148	6.22469	4.51506	7.82935	4.48491
RWDD2A	1.88424	1.01577	1.66477	1.6373	0.988762	1.55367	0.972615	1.14829	1.269	1.2213	0.781409	1.21216	1.71286	0.861213	1.32281	1.68634	0.955841	1.89437
CLK1	19.8932	14.8038	14.7296	22.1465	12.7854	15.7486	18.5017	9.80834	12.5125	23.9852	18.7941	18.5052	15.7463	15.5446	15.915	15.3223	19.7747	13.2047
POLR3B	3.68162	3.75801	4.1365	4.35744	3.75032	3.33814	4.47986	3.13514	4.41094	4.22612	4.07812	3.17965	2.70043	4.71783	2.51151	3.13672	4.02264	2.39756
ANGEL1	6.80153	3.70786	3.88536	6.58765	2.87672	5.24139	5.22633	4.90413	5.1592	2.68129	2.70663	2.20823	1.9139	3.78479	2.21694	3.97761	3.14614	1.85955
RNF14	21.0858	23.8513	17.0992	24.6273	24.4616	18.5324	18.7076	18.8231	24.4812	24.0017	19.8877	20.6993	29.8286	24.6289	23.746	18.9425	30.9178	19.2274
DNASE1L1	7.4497	4.46421	6.06402	5.9217	4.94081	8.19733	7.39999	3.98222	6.35332	8.03964	8.57617	8.41125	7.14151	7.19061	5.9871	6.53473	6.13401	6.15137
DDX11	8.45642	3.24294	3.20947	8.79482	5.82471	6.12084	11.4013	4.37776	9.51937	1.71632	4.30429	3.85712	3.48657	4.08108	4.41244	3.02733	4.02876	2.50974
HEBP1	11.5022	12.5804	18.4651	11.3335	14.7932	18.3245	10.889	20.5751	17.7946	3.50168	4.07562	2.86179	5.39356	3.97562	5.53093	5.63378	4.41634	3.32198
GPRC5A	45.7963	26.2708	138.049	49.1161	35.5761	104.419	47.8378	39.1365	154.223	23.5645	32.7621	47.1953	12.7779	77.7168	11.4035	20.7947	53.7254	6.41583
MAMLD1	0.482243	0.239109	0.75625	0.597754	0.161488	0.569519	0.477697	0.302201	0.521489	0.060382	0.205265	0.032229	0.107489	0.189421	0.160108	0.657905	0.125828	0.012624
CD6	1.0661	1.14954	0.374973	1.33427	0.249568	0.418407	0.65178	0.348775	0.386713	0.337507	0.778728	0.327597	0.705969	0.541125	0.980541	0.533886	0.085847	0.459583
TACC3	8.52806	3.85631	1.82878	9.38302	2.05766	3.12004	9.61408	3.03047	5.99562	1.89339	2.58475	2.18667	1.63076	3.28708	2.46997	2.3761	2.27015	1.51636
UFL1	11.7774	13.5079	10.7626	11.9643	11.9162	10.7479	10.8379	10.091	11.0954	15.6089	13.833	11.751	9.88838	12.5468	9.22468	11.0024	13.4073	7.36533
POLA2	6.58908	3.92597	3.5624	6.76136	3.14793	3.20322	6.80936	2.78525	4.66037	2.65138	3.37926	2.41467	2.32173	4.46571	3.00415	2.68111	3.30128	2.12831
ZC3H3	5.91199	5.73514	5.24923	7.04519	4.3987	6.27208	6.7069	4.49934	5.74266	1.28895	1.54565	0.900213	0.901822	2.26441	0.764751	2.47161	2.17773	0.982616
CAPN1	171.329	152.426	144.505	154.588	149.924	161.622	145.143	171.798	188.919	108	103.355	100.932	75.8762	141.264	81.0484	88.8928	120.763	86.5616
ACPP	2.91951	4.01193	1.45419	3.58905	2.99298	2.59973	3.45841	4.13822	0.903323	2.93457	1.47579	1.70701	2.29499	0.807126	2.45201	2.46155	1.58272	1.25791
MDH1	173.572	111.43	69.0503	148.777	98.3559	68.8562	97.5645	87.8285	75.0591	123.248	98.0668	90.9772	118.48	89.1979	101.122	85.4552	85.4427	96.3095
SLC30A9	16.6592	13.5485	14.304	17.9953	10.7171	12.7378	15.1064	12.2152	13.0187	19.1977	18.9072	15.8583	15.2566	16.9109	12.3241	17.0862	16.6052	12.3833
MTMR11	3.97439	1.77499	2.6938	3.65584	2.57289	5.03069	3.60259	2.06033	9.49531	2.0834	2.99961	2.90117	1.35595	3.05317	1.35668	1.63999	3.07652	1.42975
COX15	28.7077	21.3481	19.7296	29.6684	20.8324	24.3389	27.1618	19.9572	20.7481	23.7976	20.0424	17.438	17.0134	21.5875	16.8399	22.2222	25.2215	16.7783
CCDC88C	39.1725	20.5082	13.8395	49.4633	14.0815	16.2936	41.3599	13.068	11.16	18.6244	14.2139	7.98595	14.8601	13.9672	17.1165	19.2207	14.132	16.6661
YAF2	6.18773	4.44519	5.6189	7.32422	6.05156	4.14893	4.87682	3.96805	4.9463	3.89571	6.37104	4.8106	4.86209	5.39035	3.86895	5.79416	4.72708	6.00383
ZMYND11	12.8339	15.5977	9.78871	10.2797	17.9374	12.7422	13.0261	17.1871	11.2848	19.5024	15.1726	13.3955	13.3181	14.2402	12.8729	13.7717	13.5129	9.89297
WAS	0.077395	0.242092	0	0	0	0	0	0	0	0.027105	0	0.290307	0	0.223985	0.288533	0	0.168751	0.166593
DPEP1	0	0	0	0	0	0	0.051298	0	0	0	0.205138	0	0.013902	0.03552	0.074776	0	0	0.071089
BID	9.50338	14.5798	27.5455	8.09558	19.3375	19.2791	9.88945	29.9764	18.6421	16.2134	37.2088	34.9123	20.678	28.572	22.4115	26.2378	27.2049	30.7695
MATR3	39.1436	34.4122	32.1534	48.638	32.2487	29.4099	39.3905	30.0995	53.1588	32.8411	48.6341	33.722	28.9914	34.2355	35.0621	29.6669	28.4437	40.2133
NPC1L1	0.01765	0	0.042348	0	0	0	0.043044	0	0	0.009928	0.053269	0	0	0.101406	0.031039	0.075743	0.056373	0.064571
XYLT2	11.4503	6.43511	12.1377	8.60495	4.87608	12.1787	8.93365	8.61898	13.7656	8.62645	10.6788	11.4646	9.73866	16.7939	9.60398	8.91705	14.377	6.78635
RGPD5	9.63604	7.29578	4.92034	12.2505	4.61577	6.01079	9.60364	3.52902	5.57785	4.64282	6.00028	3.2347	3.21326	4.9881	3.7729	6.12878	5.50973	2.72459
STMN4	0	0	0	0	0	0	0	0	0	0	0	0	0	0.018623	0.031996	0	0.090072	0
NUDCD3	13.9272	9.33817	10.7663	13.3157	9.62554	11.1668	11.5228	12.4132	12.8065	11.137	10.6318	10.6909	7.1987	13.2685	5.9713	8.86652	7.2493	4.99856
ISL1	3.05861	1.96404	2.50903	4.44141	1.4457	2.50065	2.32167	0.79339	0.339502	3.97676	1.47859	0.741534	1.9026	0.601661	1.19084	2.92832	0.787903	2.47073
CHDH	0.98402	0.268671	0.35039	0.963332	0.180036	0.717016	1.23225	0.372444	0.462062	0.280479	0.504051	0.24453	0.2449	0.259401	0.314698	0.421727	0.259104	0.244594
IL20RA	13.0297	8.30069	6.41456	7.87378	4.04771	3.08745	9.63668	6.99415	5.95674	11.5498	8.25741	8.45911	8.16159	6.22964	7.76985	7.46524	7.41631	9.17563
CLCA1	0	0	0	0	0.012222	0	0.025317	0	0	0	0.008462	0	0	0.010344	0.013015	0.029398	0.082296	0
CLCA4	7.88	4.37166	26.0027	7.5123	5.48454	35.2134	20.9272	18.2092	8.20063	21.589	42.67	22.0364	1.77883	29.7783	4.28119	8.83585	28.2204	8.5169
GLT8D1	41.2674	29.2159	15.9271	47.2182	17.0783	15.3141	28.0586	11.5685	15.1507	45.8277	18.3804	20.2568	38.7406	17.7676	35.9684	25.9985	13.1902	36.9783
ATP2C1	45.6955	36.3634	36.7679	46.4467	30.7527	37.8576	36.3673	24.9122	42.914	32.9461	29.6146	32.2091	22.9702	28.761	25.589	25.9667	27.858	18.4794
IGF1	0	0.014582	0	0.013716	0	0	0	0.008658	0	0.043728	0	0.008491	0	0	0	0.00873	0	0.056046
SLC38A5	5.71558	13.8145	62.8136	3.91739	15.8543	44.2834	10.5137	55.046	122.919	7.78366	47.1566	64.6953	10.5156	74.1231	21.3471	10.6309	49.4435	11.0953
RALBP1	18.5432	19.6416	21.7672	19.5326	17.1715	20.6954	22.2232	18.8388	20.5707	25.4392	24.039	22.7534	14.8761	21.1248	15.1002	21.1548	23.5021	12.5938
RUFY3	15.3547	12.9501	17.786	24.1248	11.6996	14.7367	19.4837	10.613	12.3288	14.2549	12.8574	10.4331	11.7342	17.1771	11.1861	17.4374	15.7021	14.6744
CNTN1	1.2619	0.612436	0.828482	0.81333	0.162047	0.979328	1.25423	0.86463	1.49017	3.1841	1.6061	0.64287	0.69805	0.337359	1.65308	1.99874	0.307172	1.76541
SLC11A1	0.437487	0.353456	0.026072	0.481429	0.270755	0.110848	0.67674	0.132348	0.063655	0.400367	0.292591	0.182446	0.149764	0.23083	0.154583	0.282004	0.060132	0.477471
WWTR1	27.2709	20.6529	35.6631	25.2002	15.9038	32.9788	24.8536	18.2663	33.3131	12.8866	13.9403	11.1067	11.7872	10.6642	13.5595	20.145	11.8355	9.98879
AGPS	9.12679	8.87166	10.1566	11.7025	8.01154	7.95948	8.63575	5.94548	10.2198	10.6194	10.9774	10.612	6.8648	10.8752	7.29991	7.4942	12.1522	5.22539
ZNF806	0	0	0	0	0	0	0	0	0	0	0.039986	0	0	0	0	0	0	0
CXorf56	6.50672	9.30422	5.31089	5.42506	8.61272	5.23569	5.75208	8.1621	6.44825	9.01863	9.18329	8.54559	5.11811	7.94316	6.35605	6.1144	7.43734	6.6372
ATP1A2	0	0	0.01388	0.037294	0	0	0.016768	0.02354	0.130214	0.01849	0.104695	0.018558	0.012132	0.097783	0.016133	0.380474	0.048085	0.181389
TTC27	7.89803	5.13159	4.94902	7.67366	5.32118	4.70507	4.97627	3.91247	4.89286	7.95434	5.99594	5.6321	4.6889	4.28176	3.94703	4.84976	5.57926	4.78586
ZNF582	1.40572	1.91817	1.58522	1.50428	1.55729	1.33934	2.04812	1.93019	1.96786	1.68813	1.04459	1.76172	1.14958	1.42763	1.75694	1.95927	1.493	2.5677
VSIG2	16.349	21.4852	13.9841	16.7056	14.0336	12.1652	19.252	45.5629	11.306	33.5367	27.6502	37.6905	40.1166	29.302	37.3654	35.5291	26.8297	42.3646
PHLDB1	5.51687	4.91377	9.4644	6.8647	3.09895	7.79388	7.1401	3.48412	20.7031	3.27639	6.4619	7.6824	2.68006	7.66824	3.32654	4.51509	5.38599	1.97059
MARCO	0	0	0.103674	0	0	0	0	0	0	0	0.190946	0.021174	0	0.321153	0	0	0.17745	0
CYP24A1	0.440755	0.968805	33.6501	1.95095	3.81468	34.6226	1.23357	4.57914	19.8831	0.203271	54.1011	8.90949	0.070598	18.4318	0.24803	0.28196	18.8076	0.483606
PRDM11	2.40826	3.98843	2.41474	4.11781	2.99648	3.16689	1.91202	2.0019	2.03719	2.27428	1.53187	1.90005	1.59633	1.32145	1.74984	2.21598	1.34579	1.86211
SYT13	0	0.062364	0.014627	0.019651	0.011728	0	0.017671	0.049491	0	0.029229	0	0.060783	0.051141	0.022927	0.006069	0	0.026389	0.071914
SNAI2	2.20091	2.3478	11.2419	2.30247	2.68026	4.63955	4.24602	6.0695	20.9935	2.72333	6.40383	5.46601	0.895215	8.89861	0.838057	2.67009	6.17814	1.29132
CD74	441.389	473.125	298.421	330.088	540.611	186.401	281.282	357.629	27.2518	252.984	380.995	252.876	187.755	230.864	272.321	238.566	229.29	235.215
HGF	0.015028	0	0	0.041957	0	0.074963	0.113644	0	0	0.003794	0.045233	0	0	0.009929	0.011548	0.113277	0.1856	0.004036
ZRANB1	4.69355	4.03384	4.16452	4.75772	4.54059	4.57914	5.10102	3.64756	3.57106	4.4926	4.74409	3.41711	2.6148	4.20566	2.39018	4.22732	4.4226	2.2692
NCDN	16.0701	10.5007	18.7607	14.9777	15.9249	18.2856	11.1913	15.4354	18.5408	5.5853	9.55104	8.35693	6.46081	14.8946	7.84803	6.52765	15.8631	2.9939
ADGRA2	0.059549	0.077104	0.188956	0.226463	0.05773	0.105119	0.115981	0.139373	0.302688	0.091789	0.103103	0.144711	0.044894	0.096885	0.053226	0.034806	0.154146	0.04421
CCT8L1P	0	0	0	0	0	0.041445	0.054301	0	0	0.029939	0.190262	0.02031	0.039287	0.035522	0.14275	0.081061	0.122043	0.103551
ZFP64	6.46128	5.26328	7.37137	6.02958	4.18483	6.78643	7.37768	4.78034	11.7972	2.82366	4.09705	2.34	2.15554	4.51633	2.17635	3.9625	3.88639	1.74615
MNAT1	14.4213	11.6714	7.6402	16.6394	7.28901	7.65771	18.1219	5.39737	8.21625	12.0006	16.5827	8.69595	11.4531	10.126	14.5472	12.6195	10.1857	12.4493
SAMD4A	1.6067	1.4863	3.85077	1.65542	1.1925	2.93658	1.75951	1.10257	4.26921	0.645433	1.89794	2.51595	0.29061	3.31225	0.480796	1.36912	2.33513	0.974417
RUNX3	0.658985	0.694021	2.64883	0.698751	0.696457	2.02942	0.725029	1.14653	0.952111	0.474565	0.414641	0.549225	0.13566	0.184377	0.152207	0.691907	0.21756	0.078211
MRE11	4.73132	4.56197	3.93487	6.37036	5.33129	2.9841	7.34472	2.41445	3.12959	5.24457	3.61529	3.19234	2.7275	4.14026	3.1098	4.45446	3.3532	2.97206
PLEKHB1	32.0872	30.1668	6.0552	31.6736	12.9692	2.95105	28.0353	1.68186	1.42096	18.8026	7.28023	1.38405	15.8103	2.35988	19.7731	16.3697	1.26917	14.9057
SERPINB1	116.631	89.823	117.712	95.8329	161.184	99.5345	114.19	207.493	121.662	188.135	140.448	105.999	103.024	152.391	110.986	122.276	169.692	123.698
CYP3A43	0	0.047831	0	0	0	0	0	0	0	0	0.159285	0	0.02571	0	0	0.082215	0	0
SLC7A9	0.11126	0.045359	0.037659	0.434523	0.068059	0	0.27674	0.072465	0	0.125507	0.203471	0.044299	0.367527	0.038833	0.084712	0.182995	0.31499	0.359369
SPAST	5.27692	3.88604	3.40357	4.15928	4.28568	4.5069	3.94314	5.3565	6.08962	4.50309	4.0566	3.36409	3.5188	3.56321	6.34428	7.67184	3.7833	3.26331
NRXN3	1.31312	1.10984	1.89059	4.12842	0.839611	2.74487	2.42033	0.76408	0.522521	0.103707	0.455422	0.361324	0.643442	0.321614	0.468454	0.816902	0.235613	0.487603
OSBPL5	19.1767	9.29088	11.1368	14.2295	5.85201	15.3494	18.8905	12.0857	13.5151	11.718	11.6572	13.9083	10.6948	12.2727	11.2295	9.05799	13.9079	6.0894
AQR	10.109	7.51313	5.65118	12.8118	6.51327	7.20885	9.89204	5.03652	6.61233	7.99882	6.08469	4.70641	4.24016	5.31353	4.63003	6.81558	7.51072	4.00591
CPS1	0.565829	1.10701	2.45366	1.98765	1.07888	3.63357	1.62717	0.950697	4.19723	1.60257	1.22385	2.70254	0.327632	1.10026	1.95914	0.733077	1.8196	1.00182
C8B	0.075567	0.052364	0	0	0.214863	0.043689	0	0	0	0.033878	0.342609	0	0	0.013664	0	0	0.018169	0.039066
FHL1	6.50557	1.7879	2.20799	2.80838	0.914058	1.01487	3.64708	1.0076	1.95447	1.3262	2.18146	2.19834	0.690669	4.44247	1.20016	1.93074	1.73429	3.15586
RTFDC1	15.0795	12.0609	18.0612	14.626	11.5468	12.3985	14.5106	17.8349	12.2378	27.4654	24.0561	23.5775	17.7335	21.6731	20.4384	16.5167	24.7213	16.9631
GABRA1	0	0	0	0	0	0	0	0	0	0	0.024669	0	0	0	0.008563	0.015541	0.073781	0
NLRP2	7.3406	5.49169	10.4919	5.6248	4.57529	6.55249	5.82805	3.14094	6.62116	9.65371	8.10183	4.21609	4.43354	8.47412	5.46887	5.23076	12.8132	10.8977
SLC45A4	33.7859	23.9858	16.0249	24.1077	14.6733	12.8244	24.2375	17.6694	10.2704	18.566	13.1547	13.2535	16.6723	8.59843	11.7324	25.964	14.253	22.3774
RNF10	68.3405	53.8144	70.0805	65.3834	47.1018	61.8623	61.7916	65.4166	63.1496	33.2795	32.6985	23.2238	18.5358	33.3061	17.9782	29.1477	27.9778	16.4235
ZNF839	6.97406	4.181	3.41236	6.62522	3.42622	3.68503	3.49879	2.72171	2.81448	3.59342	3.69414	2.62701	2.82389	4.10821	3.51831	4.05426	4.52631	3.12408
ZDHHC6	11.586	10.6142	10.448	12.329	10.9048	8.14585	10.286	11.5548	9.74639	14.2519	13.5805	13.9768	12.1639	12.3233	9.37364	14.3759	14.0755	8.86832
GRAMD1B	4.00526	2.24031	4.31535	8.10886	4.67484	7.9954	5.93251	3.59794	2.19924	2.25817	2.20372	2.5036	1.9353	4.17444	2.28277	2.67665	7.15712	2.05
RNH1	40.8468	40.4163	29.0348	31.5698	54.6283	42.7688	24.1844	43.2272	29.2837	42.3972	28.5814	31.4187	35.8127	31.6046	36.7453	31.7947	34.7304	31.3954
NDUFS1	31.3629	25.4913	14.5405	32.3569	27.3186	24.9168	27.0687	33.9892	23.1993	62.9764	38.0333	22.1963	24.0633	25.2905	22.1033	19.4679	20.6791	31.3729
RB1CC1	25.8608	26.0739	15.1382	29.5944	20.7495	20.564	28.4502	17.4628	13.8884	29.568	22.1081	17.5114	16.7618	15.4563	19.5959	27.145	17.8006	15.5972
ERP44	11.4747	9.24389	10.5914	9.68395	8.29379	8.52323	10.1631	9.33786	7.73766	6.61408	6.35702	5.65174	5.23554	7.56177	4.63879	6.43917	8.86274	4.0398
ALAS1	28.2841	31.4261	18.7351	26.4189	27.6701	21.9427	25.6559	30.3858	20.4277	16.9355	14.7236	12.6778	11.7148	15.1633	14.2094	13.267	18.6307	12.3623
BIRC3	16.4522	7.3082	17.9316	25.6263	26.3315	15.922	14.2992	12.3448	10.5624	10.6631	37.8422	19.5483	7.09485	27.6676	4.55772	7.73709	53.11	4.26362
AKAP11	16.7658	13.7761	13.6793	19.7286	10.3155	16.1499	15.9648	8.04505	14.4989	7.69744	6.71328	5.41963	5.36692	5.77896	5.09262	10.6799	6.66418	3.82215
GLRX2	9.99427	8.58033	9.72162	8.04105	8.88646	5.04484	5.09379	7.76009	7.53156	15.878	18.4474	16.7569	15.2465	18.4661	10.262	9.09713	19.4444	10.6085
SNAPC1	9.72272	14.7973	8.47857	9.91716	9.17687	8.84076	8.21067	9.86121	7.08253	12.5129	11.9241	10.9419	10.9245	9.93343	13.8387	8.68001	5.5229	11.0596
DERA	16.6287	23.3332	15.3641	19.3656	20.2292	13.2809	18.7873	20.3087	15.5678	34.3945	20.7924	29.597	26.1503	20.9339	30.7242	30.3033	21.2103	42.1049
STRAP	47.5047	53.1844	63.5924	41.0449	60.5781	59.5955	46.8922	69.6943	62.4907	36.1825	42.7794	30.5381	23.8473	39.8064	26.8896	33.6246	46.3912	28.0676
ABCC2	0.376577	0.218192	0.088937	0.575435	0.062425	0.058773	0.26229	0.062085	0.070537	0.200612	0.091861	0.014393	0.204179	0.123325	0.279214	0.181003	0.089923	0.426288
DEF6	8.53842	3.83338	4.47155	6.19887	3.18646	4.47889	6.5128	4.82094	6.45219	9.74816	6.83866	5.54415	5.99686	8.95692	5.88699	7.65937	8.96219	6.77003
PLEKHO1	0.533792	1.52719	1.29329	0.852793	2.01677	2.73635	0.74418	1.36101	3.95141	0.693088	1.68983	2.36357	0.91989	1.08652	1.63535	1.92255	1.21396	1.61922
GCLM	92.8172	33.1957	37.941	92.3033	33.1694	41.25	96.683	24.9142	40.4718	23.6898	22.3728	14.9286	22.9883	12.8084	25.3477	25.1626	12.7805	19.1062
UBR2	14.3477	10.5492	10.223	15.6305	7.96249	10.5773	14.3273	6.64259	10.662	14.0483	10.4708	9.50754	8.06533	9.487	8.36718	11.1653	10.5754	7.01447
EHD2	21.7329	11.5868	33.5827	20.3527	18.9258	60.9066	19.3132	18.1601	61.7659	4.77377	6.21106	5.11066	3.1589	8.12693	3.02954	7.87941	7.64429	2.7447
DEPDC1	2.95287	2.06286	0.521154	4.73555	0.596374	0.201558	3.59418	0.969647	1.5964	2.59897	1.487	2.02578	1.80419	2.19357	1.53944	2.37268	0.568387	2.09743
CCDC28A	19.6024	22.0064	7.92101	21.6629	14.9196	9.03707	12.5725	11.4608	3.36433	25.6629	11.5475	9.52205	20.8247	7.31976	19.6998	21.163	7.82976	19.5257
RRAGD	24.5176	25.8353	15.1261	21.7152	24.7518	13.6847	20.8367	27.0906	10.4121	33.4865	18.6058	10.2614	20.3364	11.1122	17.8858	22.2927	11.8818	14.0375
HSF2	6.38392	4.43443	2.74295	5.15577	3.78343	2.48949	4.75997	2.13834	2.30434	4.65658	3.4996	2.70898	2.95634	2.36297	3.98731	2.86353	2.10194	3.44786
PHF20	14.1877	15.1169	11.6454	14.6529	9.41854	11.3007	15.3087	10.4836	12.4663	11.6544	9.60401	7.37137	7.96841	10.2133	9.16193	11.0128	9.11311	9.51633
HSD17B6	0.051216	0.12255	0.128342	0.23111	0.101265	0.079244	0.347913	0	0.042884	0.143111	0.243067	0.035737	0.268491	0.203763	0.402415	0.436283	0.116677	0.035824
NR1H3	4.31242	2.15727	2.97486	3.15036	0.585758	1.81938	2.66445	1.85796	1.68856	4.02481	3.88025	3.41495	3.90844	3.56893	4.66746	4.18375	4.80448	4.79482
TYMP	84.5809	56.4118	102.717	50.6407	83.742	55.2202	35.2165	63.6667	51.1532	31.6088	144.163	152.088	22.8888	220.884	35.0796	29.6521	227.113	27.0719
NCAPH2	12.9045	9.13688	7.4658	8.04512	9.19863	5.63518	8.30542	12.7381	8.6871	12.1969	8.16237	9.30114	10.4256	8.61547	11.3634	13.4004	9.87575	11.6406
TOMM34	23.3735	23.6959	20.2563	22.1336	19.3726	17.1065	19.8354	15.9931	17.5582	19.9867	17.2772	11.8092	15.3141	18.6146	18.1799	16.2397	16.3733	15.2957
SEC63	14.8227	14.6739	14.3955	20.0296	16.5504	15.3541	17.0625	12.8083	14.6122	7.33789	6.82662	5.01756	4.90088	6.50425	5.2952	7.36637	6.17403	4.42522
KPNA6	31.5402	24.9713	22.0545	31.6203	15.7399	28.3261	30.0603	19.37	16.1197	10.9205	15.4892	14.9793	10.7565	16.5855	9.9946	16.3676	16.7916	9.46658
VIM	5.95455	33.7786	29.4395	5.49077	24.2983	41.9828	1.29597	17.2773	65.5787	2.29357	7.14964	19.4406	2.44949	7.10715	3.32604	2.27414	2.96228	1.8059
RTEL1-TNFRSF6B	4.12312	1.12849	2.50008	3.42588	1.40325	1.3884	4.10184	1.01671	4.6503	0.744749	0.956702	0.522918	0.127955	3.44502	0.561063	0.983502	3.54367	0.690229
FAS	13.1522	10.7858	17.4765	11.9804	11.821	7.8541	7.67566	9.18242	7.42233	8.36543	23.6735	16.3037	5.49265	19.2882	10.9805	6.74235	34.4733	6.77627
RNASET2	7.07142	4.14775	11.0586	5.69613	2.62284	4.67974	8.26301	7.75877	10.7183	18.7073	20.2062	14.062	11.5924	11.8967	7.41805	15.9927	17.8359	12.6807
CD44	28.8751	18.6391	70.1135	23.3371	17.7356	40.1757	38.445	40.9163	57.4148	21.5265	48.086	26.1863	10.2382	68.3508	8.06752	34.5789	38.7197	12.1556
KCNG1	0.693354	3.13749	1.11082	0.807802	5.3101	2.74395	1.37261	6.17205	2.32443	0.727088	2.24938	1.47019	0.45368	2.94496	1.57333	0.77856	4.14224	0.255221
AGPAT4	10.2792	6.1871	1.65506	10.8088	2.43016	1.41238	9.29086	1.01208	2.32206	1.9515	1.15607	1.14231	1.08245	1.94995	1.77645	2.14139	0.806892	1.76085
SLAMF7	0.543897	1.51983	2.73003	0.194263	0.761519	0.123463	0.375071	1.35184	0.651258	0.998639	1.37589	1.52884	1.67619	2.14646	2.54621	1.45142	1.85541	0.984848
BTN3A1	3.83749	3.64945	3.36336	2.28497	1.84645	3.24633	3.08577	2.31907	2.24682	2.45463	6.37247	6.78028	2.28969	8.11146	3.7812	3.15131	7.78566	5.21975
MIPEP	46.4205	31.8457	9.02472	44.5529	23.9616	7.57045	33.6129	9.77476	7.88405	31.1761	10.5494	7.7894	26.4882	7.66646	22.1899	20.3488	7.38508	24.6246
PRKCH	25.1288	25.353	23.0677	15.6468	25.8107	13.2546	21.0672	31.0173	24.5508	11.9292	19.7274	15.5412	10.3689	21.69	6.8245	10.4376	23.7329	4.96321
INSRR	0	0	0.014603	0.010596	0	0	0	0	0	0.007018	0.048723	0	0.003643	0.065617	0	0.0413	0.017736	0.012989
IFNGR1	45.4778	58.8978	123.461	43.4882	99.1389	100.619	39.5007	111.83	77.6253	64.7299	159.539	144.255	48.5889	134.051	49.2538	41.1939	139.393	50.9673
B4GALT7	10.8736	7.134	9.52755	7.03156	6.17926	7.78719	6.78102	7.24258	11.991	5.9407	7.97341	7.05087	7.55113	8.05496	8.66625	8.4497	9.01522	5.89418
SH2D2A	0.087415	0	0.397911	0	0.03606	0.195301	0	0.127345	0.107423	0.023719	0.0636	0.176707	0	0.200396	0.020255	0.067366	0.413962	0.088252
VRK2	16.5079	16.7494	13.9268	15.2059	15.6983	11.6292	14.7185	11.7715	11.2308	16.6174	15.2197	13.7924	9.98391	15.4365	9.33224	12.471	14.851	10.4094
TNFRSF1B	0.097174	0.123628	0.286019	0.039583	0.436372	0.450138	0.073961	0.121986	0.040776	0	0.252346	0.042475	0	0.245898	0.05983	0.075303	0.411293	0.001954
VEZT	12.96	8.43243	25.6057	18.8557	12.5016	13.792	14.888	11.8296	17.7755	11.3338	20.7857	20.9799	11.8214	29.7445	15.1372	14.6912	17.6423	9.44117
POU2F2	0.546192	0.148433	0.453755	0.332475	0.118045	0.744471	0.265295	0.159119	0.4011	0.04504	0.07445	0.058697	0	0.590059	0.454016	0.076811	0.337752	0.127794
BRD9	12.9354	8.73209	9.21825	12.8355	10.646	8.53002	16.6741	7.30968	12.6512	7.88714	7.45338	7.78298	5.69633	10.1743	6.3128	7.35781	9.19862	4.15146
SNX1	23.7054	25.7044	29.4006	16.8582	19.6072	21.0811	25.3151	21.5897	17.755	18.7548	24.9984	19.0552	15.9452	21.0759	16.8103	19.5818	25.6471	14.5524
TBPL1	6.73122	4.96894	4.44403	8.34821	2.94806	2.32788	5.80974	3.34883	3.38155	9.909	11.5256	8.0272	11.072	5.18019	7.57291	10.003	10.8155	11.9408
ARNTL2	13.7675	13.7149	18.7127	16.2235	20.2525	30.633	11.3454	20.6465	26.3287	11.7861	24.9672	17.2309	6.93831	24.1777	7.59554	13.3098	23.1488	9.15926
BCLAF1	23.748	13.2627	24.8227	36.4268	14.7709	12.4054	27.5646	13.4825	14.9395	24.5972	23.2661	19.9535	18.9851	26.6027	15.3244	23.8986	21.2339	15.8426
SLC39A9	34.7474	18.9685	19.2887	31.7247	20.0744	24.7894	36.3134	23.8254	35.869	20.0428	19.0773	19.5362	13.1065	27.9468	13.1732	16.3529	32.5704	17.3122
ANK1	0.242806	0.345625	3.2043	1.70288	1.37193	1.67205	0.134048	0.420959	1.23032	0.059526	2.62529	2.05827	0.120117	1.75914	0.269057	0.084152	2.442	0.110578
IBSP	0.083525	0	0	0	0	0	0.235189	0	0	0	0	0	0	0.076927	0.045769	0.093582	0	0
TFB1M	6.97958	5.84114	5.24719	9.32404	4.62895	5.50237	6.24783	3.92941	5.84475	3.73828	5.2959	3.91322	3.30092	5.52015	4.45314	4.23344	4.6412	3.02464
RABEP1	12.1542	11.3451	14.0654	11.9265	12.6687	10.7901	13.0243	9.22109	11.7729	11.8529	17.1142	12.8217	9.62995	15.2286	10.4667	11.5567	14.1792	8.22375
HMGB3	43.0707	42.9297	34.1837	23.9033	30.1928	37.6199	34.0111	29.5167	61.3049	24.4646	26.5344	37.4831	19.9269	31.9977	18.8959	16.285	35.0286	10.9898
NUP160	16.2882	14.962	9.8252	20.5514	13.8301	10.2734	16.0424	11.28	10.8985	8.23857	7.21788	6.37887	5.79658	6.52775	6.77123	8.24198	8.82306	4.96718
BAK1	16.9891	20.397	34.694	19.8932	27.0927	27.4119	19.7496	50.5252	36.1562	21.3662	32.6633	30.3055	20.6215	59.204	21.7026	15.2739	54.1489	25.7247
MUSK	0.041544	0	0.080866	0	0	0.04039	0.034382	0	0.061498	0	0.040992	0	0.012292	0.046128	0.094739	0.028385	0.012548	0.017475
IKZF2	47.9188	17.3477	24.0061	58.1555	15.0138	24.8464	56.0336	10.6363	19.0045	27.4092	24.3564	13.7212	16.0684	20.6455	16.9862	33.0656	26.7981	13.8195
GRN	108.887	82.6316	226.642	91.0399	176.986	264.397	94.5499	233.495	221.72	53.6244	116.022	113.21	39.4422	184.034	48.1375	52.2479	167.742	36.6955
FAM13B	11.8185	12.27	10.5165	17.6575	10.9359	5.46912	12.6187	9.63901	6.30466	9.08885	7.14119	7.19679	7.1188	6.51077	7.02556	11.497	6.60603	6.5716
ARHGAP31	0.459773	0.224644	1.02603	0.453873	0.191014	0.767759	0.831516	0.527408	1.1922	0.198632	0.446928	0.359879	0.216682	0.419529	0.318016	0.389201	0.386166	0.147495
CENPQ	1.32681	3.2798	1.87359	3.2262	1.59552	1.20061	1.75979	1.37662	1.08741	4.23844	3.63045	2.832	4.03425	1.97804	3.18913	3.16862	2.66572	4.04606
SARS	37.108	119.883	65.4581	32.5466	157.063	62.6661	31.4292	134.303	48.4087	60.8293	75.8387	81.5599	43.7785	89.6068	44.6316	39.1928	79.7049	44.7247
RANBP3	21.5922	17.8133	18.4669	18.5909	17.1234	16.2845	20.9327	18.1977	15.1746	12.6604	13.5327	11.4194	8.34632	16.6605	10.4753	12.1226	14.1506	8.7803
ARID4A	4.69644	2.24961	3.65295	3.30352	1.90184	4.08024	6.23017	2.18452	3.59473	2.57618	3.31557	1.72081	2.2041	3.71085	2.39842	4.06488	2.6397	1.23021
EIPR1	15.7739	16.1044	12.0376	15.4459	10.7642	7.57468	13.449	8.44771	9.58469	22.3048	15.5216	15.1167	16.2972	19.313	15.5505	14.632	20.6215	20.8469
PNPLA6	28.4158	22.1578	21.3536	24.4797	19.7906	29.5083	20.3742	17.9302	32.5483	16.9419	15.1714	18.1055	11.0293	15.3296	11.3382	13.6788	18.6784	10.4921
IFT88	26.4907	16.562	4.2409	32.8976	11.2706	2.30016	23.2914	2.59361	1.84594	21.0677	6.98506	2.62604	14.6525	3.96121	16.3602	13.5474	3.22573	14.4169
ALG1	13.9239	11.9905	13.4378	12.9147	14.7707	10.9772	10.9434	12.8508	10.96	9.42044	10.5695	11.994	12.1722	11.8641	12.6978	11.6792	13.4454	10.5295
ZCCHC8	8.35246	11.8523	6.34435	8.89502	7.14905	6.1489	7.6444	6.9627	5.26404	8.3149	7.5338	5.51084	5.46192	6.23629	5.95587	8.25719	7.05827	5.87034
ABCF2	17.0653	15.3414	15.7569	12.7308	15.7735	12.9407	14.0143	14.6802	15.6367	14.7275	17.0693	12.6812	9.03301	20.1375	11.372	11.9439	20.3955	9.85833
CHPF2	23.4622	12.3691	24.8866	13.9724	19.2719	20.429	17.3592	21.2491	37.5584	8.9594	14.9824	11.4406	6.62941	14.821	8.62234	10.8436	17.9093	5.94723
LRRC7	0.120582	0.035968	0.014631	0.347853	0	0.023181	0.156158	0.037736	0.108907	0.116525	0.059402	0	0.010068	0.111039	0.041985	0.151536	0.033295	0.019024
FUT8	7.47981	8.15409	7.18022	12.2111	7.11074	10.6283	8.86449	7.58063	9.23389	8.48972	6.05606	10.3321	6.6924	5.95088	6.94088	10.5404	5.38856	7.99425
UBA6	12.4658	8.80715	19.0683	11.7584	9.42122	14.5425	11.5566	7.39819	17.7497	8.76864	23.0666	18.8926	4.94362	23.7248	7.38921	8.46967	22.3242	5.69381
GAB2	1.24014	2.20537	1.78169	1.59043	2.43208	1.3939	1.68994	2.58245	2.00756	0.85703	0.684933	0.699761	0.53137	1.01465	0.648973	0.797874	0.671522	0.522225
ATP6V0A1	18.5958	12.0764	17.1132	13.2938	11.5255	17.2615	16.0475	8.38512	18.6055	5.01439	7.94879	4.47709	3.79779	10.5972	3.47005	5.49126	9.3137	3.38862
PIAS1	11.0138	4.37622	6.96024	11.2795	4.19974	5.33681	10.0849	4.72612	4.73617	3.33447	3.69097	2.14837	2.22553	3.48866	2.09997	6.04351	3.67315	2.34927
SLC4A7	11.7347	17.668	16.3491	18.4083	15.6243	30.0157	17.7881	14.2096	22.1631	9.59344	15.1242	12.9556	8.32638	9.7879	8.96406	10.1154	8.81636	6.32671
APBA2	0.022402	0.805714	1.57248	0.176948	0.411465	1.52534	0.891397	0.916202	4.88364	0.229408	0.473308	1.78263	0.616397	1.63862	1.34337	0.63011	1.64543	0.56984
MAP2K3	30.8385	32.8229	36.4594	27.0132	33.1394	36.2796	26.7502	34.6581	27.0056	6.92756	5.81525	5.83557	4.51397	14.0427	7.32987	10.9307	10.5294	4.35453
EFCAB1	93.627	62.9212	9.55217	106.726	34.2837	3.90648	73.8125	5.50419	0.073222	39.3591	8.25027	1.46147	34.427	4.81633	33.7045	39.264	2.68309	38.0609
TMSB10	267.355	496.568	1417.79	140.941	980.827	1057.31	392.758	1139.62	1678.3	1229.34	2405.71	3431.46	1038.28	3512.15	1249.99	941.628	2976.83	1561.01
ASTE1	1.92071	1.43287	1.76517	2.0983	1.39043	1.4461	1.95401	0.933049	2.08733	1.92383	1.45216	1.55593	1.20793	1.75624	1.35184	1.75296	1.84011	2.05663
RNF19A	13.6681	16.1474	17.5504	19.1267	34.4218	18.5557	15.6941	19.7314	14.5581	14.1423	19.5836	19.7853	9.42479	17.9554	10.3832	12.9905	16.6025	9.91575
PEX3	5.70674	7.71637	7.15858	7.35984	5.76548	4.99328	7.06711	5.84575	4.66477	9.70749	8.98309	8.33697	8.31822	9.55573	7.97521	9.54019	9.43216	8.19144
GABARAPL2	71.9528	77.9315	58.4005	76.7144	63.5969	59.7421	62.0978	81.4682	65.0125	60.7666	53.9678	43.7552	58.9681	54.8471	54.4702	52.5484	57.1368	50.1946
MYOC	0	0	0	0	0	0	0	0	0	0.023922	0.033746	0	0	0.056579	0.069654	0.044913	0.032506	0.07548
SH3YL1	23.4344	19.7185	16.5791	27.8709	14.568	16.5849	29.9993	24.4624	20.5717	13.2182	26.1087	26.7189	27.0543	21.5537	32.2146	26.674	14.5077	7.47928
FAM136A	10.1351	9.74558	14.9443	9.61405	10.1497	8.98722	12.808	9.3128	10.3175	12.8072	12.9934	12.742	10.7228	15.4521	11.3483	12.6512	14.751	9.15692
VCL	21.1413	18.1008	36.0772	19.5959	24.6515	33.4899	21.6438	24.8729	47.2182	15.4775	22.7285	21.6117	11.7109	23.448	8.73708	17.2293	24.1182	7.93731
DEPDC1B	0.691631	0.19424	0.602187	0.856804	0.220673	0.21644	1.01005	0.125619	2.26308	1.06184	1.90078	1.22259	0.653395	1.50044	0.925411	1.3502	0.730829	0.65761
DAPK2	5.23643	1.43067	6.13291	4.29895	2.42881	5.60271	5.15715	1.84156	2.8986	3.64177	5.95801	4.3622	1.63718	3.23864	2.47173	3.05892	2.6506	1.89153
NSMAF	9.87886	10.9939	8.85713	12.9622	13.0953	11.0397	10.3626	15.747	9.63443	9.80663	8.90382	7.33875	7.07224	8.37565	8.24686	10.5977	9.80837	7.13415
ADSS	26.2756	30.3251	23.7047	30.8313	30.4099	16.6195	29.1878	25.7365	22.2966	46.037	19.338	20.1864	27.4502	20.6328	21.6859	28.6227	20.3717	23.4902
STAP1	0.23865	0.37264	0.149142	0.364733	0.193072	0.12179	0.520689	0.042227	0.037582	1.49788	0.281361	0.517362	0.547615	0.137348	0.735261	1.0416	0.306702	0.905186
TIMP2	4.8383	7.46132	8.95104	3.03493	5.51863	25.1113	7.11385	22.5316	7.58024	1.70234	7.79288	5.63168	0.88623	4.65772	1.74981	2.9238	9.58019	1.29777
RFC1	6.85157	5.32697	9.27461	8.51752	5.52599	8.46777	8.83334	6.36199	8.52615	9.98938	11.8043	7.59102	5.211	9.34207	6.54338	8.50516	11.5822	5.58089
TBC1D23	12.1669	12.2008	14.4468	14.1358	10.4369	13.6047	10.8344	10.5736	12.335	14.0155	16.3268	14.8891	9.10417	14.9851	8.86463	8.8026	17.0008	9.67085
CUL3	26.1539	13.4087	12.2773	32.6788	13.4471	23.9826	21.2062	16.3907	13.976	17.97	17.5457	11.4413	7.60227	11.7521	8.02404	12.9203	15.284	8.63512
MYOM2	2.53567	4.40541	0.591188	1.93916	0.797893	1.51899	1.82767	1.57334	1.37645	0.644448	1.63608	1.25533	3.667	3.3328	4.22991	2.09242	1.76904	0.67179
OTC	0	0	0	0	0	0	0	0	0	0	0.028862	0.015508	0	0	0	0	0.032654	0
CYP46A1	0.120008	0.056122	0	0.099658	0	0	0.33445	0	0	0.018741	0.02143	0	0	0.306928	0.082036	0.189695	0.033682	0.041439
ZZZ3	9.17318	9.38882	11.3324	13.7903	10.0878	8.23466	14.3302	8.77089	10.0114	10.491	9.04696	9.50549	7.11397	12.5396	7.92874	11.218	11.679	6.54
SLC18A1	0	0	0	0	0	0.023392	0	0	0	0	0	0.13783	0	0.016983	0.009542	0.024636	0	0
USP2	24.2403	15.5966	1.32162	19.8495	9.04875	1.52061	14.1956	1.63055	1.16088	3.43966	1.33259	0.181215	2.46748	0.450394	2.83275	4.8335	0.591342	2.4986
CASR	0.017976	0.021394	0	0	0	0	0	0	0.005656	0	0.005141	0	0	0.011837	0.020871	0.031879	0.009986	0
TUBG2	4.36048	2.5251	3.52625	4.74401	1.44782	5.14431	4.84469	2.81747	6.36079	2.1696	3.03951	2.03775	1.14413	3.70109	1.93648	2.33373	3.39496	1.32508
RPL26L1	10.1826	16.4525	12.4902	12.141	15.6366	9.83932	9.98284	10.5585	6.65171	25.6017	25.6765	17.3385	22.4665	26.4588	22.4456	15.6488	25.6052	20.8705
FLT4	0.227682	0.027279	0.225959	0	0	0.011845	0.060432	0	0.00842	0.389678	0.107634	0.133352	0.525471	0.077622	0.209431	0.672022	0	0.539074
NSUN2	24.2321	15.1595	18.8798	23.7679	14.9405	17.2465	17.9902	20.1143	22.3188	16.6558	28.4213	17.1581	11.6222	31.5448	14.334	14.2113	30.4242	9.35124
FBXO42	7.81606	5.02249	5.70967	7.64172	5.70444	5.66404	7.16893	5.76764	5.90006	5.0743	4.35791	3.21253	3.19779	3.82813	3.14783	5.54391	4.29755	2.68789
MFAP3	13.2773	9.57835	7.11057	10.5586	10.8965	6.30205	13.0553	8.95155	11.8095	7.12352	17.7601	12.8717	5.0323	13.5734	6.03337	6.75126	15.3116	6.07083
MRI1	11.4213	7.8048	6.04682	10.4106	8.94936	9.65587	9.87543	9.3212	12.7129	8.12837	8.42716	5.89928	3.89662	11.4635	2.942	10.0395	6.60287	6.43396
METTL1	2.24605	1.87793	3.33652	1.62862	3.29292	1.36747	1.95699	3.12057	2.44556	1.94472	2.12651	1.78746	1.86155	3.0167	2.08434	1.2595	2.08347	1.91848
HOXC8	0	0	0	0	0	0	0.02406	0	0	0	0	0	0	0.031479	0	0.032419	0.036051	0
AGA	7.79272	17.5869	9.23777	9.06566	22.8086	11.1707	6.77811	8.84909	9.17086	17.4621	14.6437	24.6029	17.805	21.2058	14.7223	8.11844	12.699	14.233
PI4K2B	12.595	8.11916	10.5985	13.0544	8.55523	8.99803	11.0202	9.65879	8.2526	15.1567	15.2432	10.8041	9.88607	14.7585	11.5793	13.59	16.6395	9.15864
BOD1L1	7.15523	5.50235	7.13709	7.49251	5.25396	7.60004	9.1552	3.85735	8.14504	6.32686	8.35684	4.8189	2.75625	8.133	2.94445	7.56582	6.72457	3.08147
MAT2B	34.4981	35.9518	37.092	36.5106	37.9616	33.1454	29.6954	41.6268	25.8993	52.9779	47.9333	39.0415	46.1372	35.0791	46.7967	42.1928	41.0717	44.531
TLL1	1.1099	1.15303	0.465673	0.683057	1.08959	0.580099	0.789726	0.55084	0.136152	1.352	1.64521	0.329401	2.06425	0.232478	3.77403	3.30805	0.153654	2.83981
EDC4	18.7152	16.3809	13.2101	23.7325	13.5306	13.5066	17.5306	11.3255	16.7992	10.1844	11.8703	8.5646	7.00741	11.3177	8.93838	10.9169	13.7599	5.74135
TRIO	39.2823	20.9505	32.0552	51.9964	30.1239	61.9244	42.8332	25.0143	76.6729	15.3321	32.7497	29.2535	12.3223	34.7444	14.4284	24.5201	29.0497	10.137
VCAN	4.7137	1.77427	5.33077	6.21663	0.981269	4.0962	3.82757	0.728061	21.8465	1.02901	2.11782	4.61599	1.48718	2.7958	2.42005	1.09536	1.48114	0.865792
CLEC16A	21.4052	14.9186	13.1081	20.5232	12.6766	15.7639	18.9681	9.48471	9.39743	7.5266	6.15371	4.44144	5.42712	4.75202	6.54444	9.72211	6.42441	7.81492
MSR1	0	0	0	0	0	0	0	0.017863	0	0	0.099832	0	0	0.021042	0	0.126715	0.036147	0.021228
CDH1	143.728	95.7669	174.582	98.7639	108.693	166.12	65.6667	101.997	174.811	78.2855	96.2409	104.182	51.0971	106.287	56.7939	77.4814	84.1923	52.1745
SKIV2L2	21.4463	23.6152	18.8688	26.6458	21.1086	21.0547	25.2431	18.9568	20.0554	26.6038	22.4682	21.9241	18.0677	25.0796	19.5134	16.3854	24.0947	14.8591
DNAH5	26.8022	12.4553	3.57003	46.8562	8.4263	6.46637	25.8448	1.78348	2.59311	15.2643	3.79846	1.74029	6.35784	1.88947	7.19749	17.0542	1.78437	8.77888
ZFYVE16	11.6941	8.24772	7.52916	15.3856	7.59083	9.36397	16.3185	6.00552	11.1578	12.2901	12.7107	8.99326	7.5133	9.61299	7.50515	13.618	11.2089	9.62636
RIPOR1	12.639	9.63399	15.1563	14.2103	13.5377	18.9544	12.7109	13.2742	20.5523	1.72746	2.98992	1.96	2.0253	4.06272	2.27231	4.35475	4.34994	2.91781
C6	1.67913	1.0066	0.737822	0.618849	0.776461	0.113704	4.54775	0.016905	0.032758	2.71105	0.430655	0.068899	3.11813	0.294221	3.91082	2.44063	0.089162	4.40984
RAI14	10.2141	20.0565	36.7157	14.4074	16.3231	36.0963	14.6773	19.8593	66.4013	12.1377	19.3213	26.5152	8.88335	26.0632	13.1244	10.2256	18.9047	7.52977
SOX30	0.027657	0	0	0	0	0.021249	0.129216	0.019542	0.045996	0.068358	0.042583	0.038267	0	0.126579	0.053751	0.167285	0.083222	0.06706
PNKP	32.2195	16.38	12.9867	34.6028	21.6496	17.2055	28.8904	9.88261	27.2553	12.4487	11.4457	9.7654	16.528	11.8092	13.703	14.1084	15.5483	11.0973
BEST2	0.363604	0	0	0.184911	0	0	0.102147	0	0.030276	0.409247	0.047335	0	0.09865	0.016503	0	0.200048	0	0.095938
PHLPP2	2.09634	1.7796	2.382	2.61265	1.66661	2.20052	2.88243	1.90243	2.36342	1.46325	2.0579	1.53672	0.873704	2.31474	1.30297	2.07377	3.4676	0.933497
SPDL1	2.40388	1.82434	5.04869	4.86665	1.53089	2.45013	4.79102	1.9593	3.5011	3.97325	5.49308	4.36195	3.45066	6.11933	3.58477	4.36567	6.25481	3.08837
STAU2	17.3324	10.9461	15.6272	24.5333	8.58469	13.9903	21.5295	13.2818	12.0735	19.7531	15.5535	15.1642	13.7615	10.4433	12.9238	19.4739	15.2577	23.071
PQLC2	7.91989	10.3133	6.81292	6.01739	13.7333	9.2066	5.75528	12.1306	9.0784	5.44517	5.96656	6.96033	4.63548	9.24007	4.16687	4.59341	9.69704	4.31901
CTNS	13.0158	12.5444	6.51347	11.6293	11.0017	8.06749	10.1455	8.46263	8.20991	5.78146	6.65384	4.86407	4.04934	6.17808	5.69111	5.28603	6.27433	4.66087
RTN4R	2.2707	2.5873	1.16719	1.1265	3.75913	2.23537	1.85102	2.76973	5.06829	0.730115	0.787947	0.9392	0.472595	1.16297	0.713406	1.05923	1.03639	0.440999
PHF23	12.4222	20.7867	23.7701	12.2818	14.9746	20.9228	13.9975	26.7952	20.6867	17.3026	32.5444	27.1624	24.6587	35.1569	19.4706	12.8509	15.2607	20.0762
CDH10	0	0	0.021886	0	0	0	0	0	0.032543	0	0.084388	0.018201	0	0.707298	0	0	0.04952	0.033539
INPP4A	9.29807	4.01723	4.76599	11.8061	1.74697	4.57681	9.89816	3.88606	9.26169	3.29828	5.05844	3.80626	2.69307	5.37062	3.17823	4.31867	5.02983	2.43358
RAB27B	5.64786	6.86732	14.947	5.7308	5.98652	11.025	7.7354	10.4263	11.9552	9.10631	19.0064	24.6574	6.67269	20.0473	9.42016	12.1973	20.3963	7.77695
PSMA4	56.5143	44.6772	68.7851	46.1457	52.6735	50.9711	41.6407	50.799	33.9487	62.9084	58.0733	61.516	41.6437	111.492	50.0826	45.4687	75.4832	60.0513
MYO16	0.225632	0.363126	0.016593	0.05433	0.242189	0.03732	0.073387	0.1488	0.034939	0.057597	0.054113	0.072564	0.066698	0.139507	0.042522	0.043387	0.02068	0.139259
LSG1	15.3649	12.5918	10.1063	18.8426	9.96509	6.5099	12.0029	10.0254	8.43543	11.9113	11.3587	9.81994	6.76199	13.0034	9.80804	10.0331	13.2219	8.25641
PARP3	7.61062	3.49043	6.81076	6.54341	4.08997	6.70967	7.63444	5.53152	5.31452	5.70726	7.88421	4.58622	6.04721	9.34473	4.30034	7.56141	7.90935	5.941
TNC	14.9612	17.0127	33.7891	10.4502	19.0694	57.874	20.4632	18.3253	43.0297	6.67668	22.2685	30.6513	1.67867	17.5976	6.79517	10.1997	17.3501	4.29908
THAP3	5.43979	5.52812	4.45606	8.2725	3.14204	4.71815	3.42333	4.6351	5.31604	10.3719	6.82696	7.54555	8.75306	7.16451	9.9933	6.30966	6.38826	11.229
RIPOR3	1.43966	0.334237	0.526094	1.01521	0.589995	0.70295	0.818877	1.27394	1.06227	0.183355	0.858789	0.368505	0.03417	0.228013	0.222129	0.283502	0.733313	0.09574
TDP1	13.7196	8.31951	7.38272	14.4232	6.86899	5.23491	9.89518	5.27959	8.88642	7.56665	8.71453	7.15518	6.40968	6.64088	11.025	8.45884	8.79066	7.74712
AIFM2	7.77562	6.40767	3.2473	6.6548	7.18267	2.96633	6.81484	4.92325	2.67442	1.73951	2.46977	1.47961	1.91313	3.01995	2.40167	2.23182	3.76221	1.21656
C2orf83	0	0	0	0	0	0	0	0	0	0	0	0	0	0.054488	0	0	0.086162	0.011928
SPATA7	7.58366	5.30943	1.70306	11.3582	2.89146	2.28713	7.54359	1.73289	2.68114	5.57396	3.97789	2.07625	5.84754	3.59745	6.76422	7.41563	1.18568	5.09224
MED17	11.4324	11.3498	12.2654	13.8815	10.9961	9.28783	13.4698	7.57971	11.6244	7.83566	9.97459	10.31	8.03914	10.3741	9.38047	7.18059	12.9487	6.32339
RETSAT	37.8724	17.5025	31.0232	29.2274	25.7139	28.7599	25.4579	26.4835	23.6936	39.2663	25.7242	26.3627	17.7832	26.5737	14.8421	18.3847	38.2052	17.7494
CAPG	43.947	39.122	40.1494	26.1386	32.2397	32.7081	34.3493	42.7003	36.8724	69.7606	50.6654	57.4653	66.2867	80.219	47.2575	53.9402	54.7241	74.4226
AP2S1	68.1681	72.936	93.9784	48.9741	80.8587	57.2593	52.2839	93.586	91.2859	67.4761	77.3871	77.4306	59.7323	109.121	56.5924	53.2627	116.06	72.6205
USH2A	0.068793	0.047714	0.021903	0.213057	0.055824	0.031953	0.529501	0.006758	0.027822	0.068823	0.053371	0.017846	0.046572	0.038033	0.087702	0.311011	0.029251	0.161422
ZPBP	0.343037	0.262846	0	0.019445	0.049735	0	0.074813	0	0	0.227105	0.118121	0.02545	0.165955	0.049023	0.090831	0.045828	0.056142	0.050856
TG	2.45639	2.44035	0.898259	1.20069	2.3844	2.05874	0.651572	1.24681	2.91211	0.245128	1.22366	1.16397	0.330683	1.14491	0.382102	0.469202	0.830964	0.173511
ADAM28	11.2763	9.40875	20.7809	14.9262	13.1594	29.2268	16.3596	10.8692	19.7954	11.5605	36.2791	19.567	8.83127	32.2622	9.54042	10.216	33.2636	9.08203
BARX2	4.32583	6.28783	9.60547	5.58397	8.17017	9.56788	5.014	4.14286	6.63203	2.88622	2.304	4.03344	1.70955	2.40965	2.20557	2.91208	2.47435	2.53199
DCUN1D1	16.1213	9.72091	21.9681	20.7331	7.02332	20.0026	18.7291	11.4832	15.6201	10.7777	12.0133	18.049	16.5947	22.6152	15.2903	9.20966	10.9676	13.4153
JADE2	19.138	16.7496	19.3114	15.4807	10.5658	20.2901	12.9979	11.6568	12.5767	14.9055	15.5987	12.3934	8.42389	21.1117	6.20894	11.7032	25.7364	6.58232
ZIC2	0	0	0	0.033887	0	0	0	0.042779	0	0	0	0	0	0	0	0	0.022829	0
LCP2	0	0	0	0	0	0	0	0	0	0.0045	0.106509	0	0	0.015983	0	0.024522	0.01646	0.021302
TRIT1	13.2034	11.996	6.85839	18.6802	11.4804	7.88853	15.5112	8.67013	6.2223	13.8036	10.955	7.66502	10.2029	9.22776	14.06	10.0589	9.72083	11.8457
ADRB1	4.13438	3.9749	0.457578	3.433	1.55771	0.28014	2.60095	1.86973	0.316533	4.9885	1.2304	0.270434	2.85528	1.02783	2.41647	2.45838	1.22658	3.21798
GUCA2B	0	0	0	0	0	0	0	0	0	0	0	0	0	0.139366	0.078793	0.056696	0	0
CUL7	11.534	9.91625	7.86439	10.3628	9.08583	14.0873	9.75057	6.22985	13.8437	6.0994	5.58016	6.16035	4.3435	5.00565	5.3396	5.9872	5.86559	3.63773
CTNNA1	154.883	130.355	133.154	164.198	136.922	153.842	193.633	132.446	154.959	165.689	140.228	176.798	120.807	151.564	130.32	103.336	151.674	80.7889
PHKA2	9.30714	4.85329	4.09681	9.83336	3.52867	4.98977	11.409	3.77499	8.38954	3.7371	3.47668	2.36332	2.30387	3.31042	3.22883	5.52547	2.36489	2.35347
CNTLN	3.38881	2.24712	0.891999	4.99708	0.726119	0.652927	4.0515	1.22255	0.873995	2.50612	1.23589	1.32536	1.53165	1.03978	1.79665	2.62589	0.573502	1.83954
EPHA3	0.030986	0.07388	0.071241	0	0	0.065569	0.015648	0.043862	0.038779	0	0.051897	0.070018	0	0.03071	0.025289	0.037142	0.023446	0
HSPA5	150.426	152.451	154.997	107.424	259.046	153.383	139.578	245.509	140.068	46.0889	58.164	67.6988	53.7985	63.5413	50.3564	53.5155	62.5224	43.284
DSG2	38.7525	32.9102	94.6999	35.3373	36.3572	77.7099	36.2478	39.4423	115.151	36.3312	51.9461	58.2345	16.8665	80.2428	14.8105	31.6706	64.3006	16.444
GEMIN8	8.12015	6.50586	4.08184	12.1238	6.11378	5.50192	5.30562	4.38877	3.66682	11.1662	4.147	4.58413	7.93097	5.21916	9.45968	7.44534	5.26161	8.77034
OFD1	6.34835	4.50101	6.16759	13.9851	6.27541	6.77546	7.95662	6.26647	4.83698	6.30622	6.91277	6.59982	6.04501	7.98172	6.62575	7.3596	8.28722	4.38372
GPM6B	2.02412	1.50833	0.517877	3.35854	0.977363	0.713495	1.80522	0.349076	0.408214	1.43674	0.45685	0.176222	0.996135	0.416447	0.974988	1.48821	0.41426	1.03426
MAGEC2	0	0	0	0	0	0	0	0	0	0	0.03539	0	0	0.059734	0	0	0	0.061864
PREX2	0	0	0.037541	0.065728	0.039283	0.148427	0.016855	0	0.04191	0.006978	0.014596	0.008731	0.038363	0.111051	0.20892	0.032111	0.013536	0.150486
WDR37	8.24428	7.09002	8.25533	10.1505	9.20007	8.05513	9.95831	8.61914	12.4087	7.07171	6.71814	5.78098	5.57967	8.99008	5.02126	4.61081	6.82428	4.27959
YTHDC2	12.4156	8.66197	8.04902	13.4619	7.9918	8.49666	11.5071	5.41378	8.06892	8.73088	7.39664	6.38743	6.05492	6.62688	5.01567	7.73508	8.1205	4.98648
CTPS2	6.19291	6.11929	6.25624	8.66479	4.37158	7.18203	8.42513	5.31809	6.38574	7.22929	6.27914	6.33266	4.33337	5.74733	5.07003	6.06259	5.80042	5.83176
ATP6V1H	22.4339	23.9053	25.0633	24.2739	37.8929	22.301	24.3217	31.3349	29.737	36.0078	25.7621	27.303	19.1329	29.0157	20.6277	19.6052	37.7999	19.2463
POLR2B	44.5808	44.7891	38.3584	47.0919	37.9819	43.8552	45.8957	39.1526	48.6408	52.2821	46.252	46.7517	34.2542	46.4878	37.5974	28.9044	44.2922	29.5956
FAM214A	42.4203	29.0658	27.681	58.7022	26.05	30.5504	53.1299	26.9099	21.7601	24.7733	18.7574	14.2186	18.4517	18.89	18.4509	41.2349	21.4982	16.2808
ARAP2	12.8766	10.0219	12.3483	14.7901	9.92222	14.5131	12.9768	9.38499	11.79	8.05729	18.6351	9.65446	5.60818	16.503	4.83894	9.70105	18.1385	4.37413
TPR	22.6073	18.3313	18.343	23.9499	13.6029	14.1567	24.2348	9.11802	15.0495	17.2671	16.4013	12.1555	6.54478	14.6781	9.98837	17.2253	14.823	7.23062
CP	54.117	62.1449	170.996	80.4139	74.0604	330.495	79.735	96.583	69.8715	69.9404	156.247	255.871	97.6255	99.4188	114.392	80.2997	129.198	68.376
KIAA0556	34.496	18.9453	9.35919	42.518	11.4463	7.93843	31.7219	4.828	6.29882	12.4686	5.41359	3.56818	5.19048	5.64194	7.19841	11.9694	5.47743	7.73715
DTNBP1	5.70518	5.8924	3.5823	5.39345	3.76384	2.82665	5.58877	3.19704	2.66767	3.75158	2.11245	1.92769	3.45876	1.53854	3.04092	3.61353	2.20773	3.18893
XK	1.92755	1.11676	0.274418	2.25695	0.620384	0.093242	1.47077	0.306157	0.144187	0.660756	0.121828	0.035979	0.237414	0.136954	0.328067	0.64688	0.070769	0.429188
ANO2	0.072823	0.01894	0	0.081519	0.016163	0	0.055395	0	0.020185	0.040417	0.12306	0	0.017679	0.117289	0.171959	0.085628	0.181979	0.016583
C12orf4	7.29202	6.56713	6.83933	8.2996	4.75753	3.36698	7.29976	5.38644	3.89017	6.70378	7.61085	8.11424	6.0995	9.00478	5.64	7.09091	6.57724	7.01229
SCML1	2.08188	1.8465	1.88028	3.64428	2.06615	1.60878	2.70183	1.3725	2.91078	1.00311	2.29223	1.04811	0.817473	1.82763	0.704259	1.11047	1.88516	0.551446
WWC3	7.91079	7.06138	10.9943	7.95397	8.039	13.1386	7.7999	6.84141	11.0487	5.10259	7.1584	6.78565	3.70595	6.69026	3.74601	6.38156	7.76448	2.99399
ARHGAP6	1.18786	0.267132	0.36336	0.539354	0.38598	0.50219	0.573423	0.300534	0.130025	0.651535	0.157976	0.019868	0.52431	0.188299	0.338939	0.50572	0.825173	0.253671
FAM184B	0.047128	0.003344	0.023795	0.054713	0	0.007371	0.050302	0.007343	0.008798	0	0.035524	0	0	0.01569	0	0.024947	0.006945	0.007986
MAP4	25.4392	23.5691	35.6103	23.4503	21.4038	24.5731	28.5267	17.4865	36.5512	11.6686	12.6807	8.54544	5.61564	16.6601	4.91567	10.3002	13.4724	4.67653
GOPC	8.32066	10.1484	13.3035	10.4869	7.5179	11.6882	10.4668	7.73526	15.8291	12.8906	15.3408	13.1603	7.87054	14.52	7.49479	9.96077	13.1824	6.67104
ROS1	0	0.079598	0.29278	0	0.024342	0.370858	0	0.008582	0.269522	0.013481	0.296362	0.044139	3e-05	0.048769	0.023169	0.030134	0	0.021429
USP28	13.8893	11.0722	9.90528	14.1759	6.90039	12.0434	10.6286	5.59526	8.97144	12.4375	12.0759	8.82644	9.44638	11.4337	12.9851	10.9423	12.4121	6.59958
HDAC9	4.79345	10.5039	11.9087	3.76048	13.7125	7.35143	3.41183	8.92172	6.95062	1.23053	15.3628	10.6539	1.06471	23.08	4.18209	2.0328	23.5322	1.67044
TSPAN17	13.1826	14.8882	25.4622	14.4784	28.8287	13.6298	11.4919	17.9118	13.9466	13.9241	9.45725	12.7423	12.0502	11.4519	11.3619	13.6646	19.9578	10.1812
NOP16	5.9269	8.74744	10.7766	4.48311	12.2198	6.84803	5.69128	9.68432	9.64847	6.77887	7.13065	7.18323	4.81406	12.3301	4.65835	5.3245	7.59627	5.82214
CC2D2A	45.8263	34.4638	8.0124	47.2752	18.0843	4.25971	48.1862	5.14916	2.65507	26.4264	13.8083	4.16835	23.0958	7.92578	27.8932	27.5616	4.63676	18.4736
RRM2B	21.9817	24.7328	26.8573	15.6675	21.6747	21.6496	14.8368	14.3766	17.7528	18.2105	34.7013	26.7911	13.2258	32.048	17.0586	14.2344	47.8263	12.4161
ZNF800	12.8983	5.7534	15.1006	15.9948	4.76412	15.51	18.6262	13.7285	15.272	8.58272	7.44423	6.06105	5.6387	7.29571	4.31863	6.97066	7.49463	1.79916
TNFRSF17	0	0	0	0	0.060173	0	0.173953	0.064391	0.187876	0	0	0	0	0	0	0	0	0
SNX29	11.2714	6.07735	2.9608	11.9941	3.17189	2.0833	7.15872	1.66834	2.56416	3.17252	2.08976	1.32146	2.02733	1.99378	1.90442	3.95201	1.26762	1.95963
LMO3	3.30861	1.55878	1.20337	3.34104	0.437175	0.965965	4.52887	0.907311	1.15634	1.04434	1.60927	1.16788	4.38396	1.64951	4.69762	3.61249	1.40867	1.48074
MRPS10	18.7488	18.7893	21.1725	21.1457	16.8662	14.0879	16.526	22.4761	15.1222	32.0963	29.0922	25.3447	24.7232	29.9781	23.9174	20.0571	28.1105	22.6942
GUCA1A	0	0	0.078679	0.045268	0	0	0	0	0	0.022369	0	0	0.073631	0.05326	0.182619	0.048919	0.030497	0.16511
RSF1	6.91289	5.53763	7.44715	6.13186	3.83274	8.12239	10.0222	4.59967	6.01001	5.1685	6.43784	4.87669	4.1475	6.08677	4.17319	7.5281	6.539	3.99372
VPS13D	31.3318	11.6487	29.5904	35.8084	9.61439	47.7686	35.07	8.16983	26.3713	24.6117	24.3496	29.6039	31.5674	14.3489	23.685	26.9912	15.2938	11.7345
CELF2	0.812691	1.13322	3.45243	0.570676	1.8627	3.4044	0.838827	2.09136	3.62422	0.389893	1.12428	0.476887	1.01174	1.13602	0.64955	0.40223	1.25722	0.13487
FAM120A	60.5365	43.106	47.0636	58.682	33.9647	46.9072	52.4564	33.3245	47.6446	23.4928	19.4729	13.2337	14.2866	22.1284	15.3661	32.7837	22.3648	11.8872
R3HDM1	6.2452	3.55435	8.60639	6.83948	2.59455	5.82156	7.12745	4.53266	5.98143	2.60309	2.40926	2.32151	2.80665	2.6369	2.68427	7.17529	4.0284	2.04682
COL9A2	4.89353	5.28012	6.12478	6.98953	9.11816	8.23228	4.45139	3.62915	4.35927	2.45252	6.45726	4.69493	0.821507	6.24212	3.93938	2.87449	4.54415	3.68403
KITLG	16.6919	17.9979	20.1276	15.9543	13.1259	18.6696	15.1939	14.8389	20.4173	11.6281	22.9159	20.5968	9.90264	16.4694	10.8868	16.5006	21.4641	9.59802
ERCC8	5.33089	2.64422	4.25228	6.17315	1.6678	3.36791	5.14534	2.84839	3.43824	4.34529	6.84454	4.27178	5.0013	5.49396	3.06906	4.93282	7.19766	4.53316
ADAMTS6	0.037054	0.001225	0.040893	0.481898	0.386975	0.18526	0.024701	0.033929	0.358923	0.360674	0.117759	0.196148	0.145029	0.107396	0.075477	0.136458	0.09765	0.347165
H6PD	23.7584	17.2368	14.3883	18.5875	19.8473	25.823	20.8556	20.6252	21.8679	9.1451	8.78929	8.49963	6.08246	6.75775	5.63191	9.51256	8.68657	3.24817
VAMP3	28.1861	31.4789	43.3549	26.2794	35.425	39.6894	24.6106	46.8494	51.9313	25.4081	33.1113	23.496	14.3002	38.7137	15.7666	25.3426	36.5584	14.7979
PER3	3.37006	2.56837	1.61094	2.93785	3.19099	2.67448	3.60044	3.34917	2.70573	1.31776	2.59954	0.479665	0.553998	0.949586	0.553594	6.20116	0.417279	1.18386
UTS2	0	0	0	0	0	0	0	0	0	0	0	0	0	0.176436	0	0.130277	0.027429	0.028791
TNFRSF9	0.21887	1.78735	1.07718	0.185857	2.59465	0.462329	0.030453	0.415928	0.344443	0.029382	0.151478	0.292715	0.021996	0.189119	0.061435	0.072703	0.500246	0.025798
EPN3	21.825	9.83287	10.7761	18.2103	9.96761	12.5919	26.0739	14.3578	9.29241	16.7843	7.2776	5.18072	9.29731	4.07395	8.28055	10.3665	8.81909	6.31317
LTBP1	2.09951	3.9497	7.11908	1.10276	5.68476	9.82813	2.68906	5.46103	9.69975	1.03362	4.06111	5.99489	0.660518	4.22279	0.941668	0.921206	3.30913	0.561501
RCN1	23.1454	41.1469	44.898	16.8101	75.8215	41.9384	15.7752	56.7844	38.6813	18.661	24.7909	21.2911	11.8992	38.952	14.3353	13.0212	24.4663	11.0883
ELN	11.6469	0.605791	0.415521	12.6697	0.667761	0.112901	10.4265	1.28137	0.018928	2.91361	1.57817	0.053653	1.90481	0.310897	1.38083	2.95529	0.289334	0.784465
RFC2	6.49447	6.25412	4.62327	5.30928	8.16504	3.7036	4.96591	7.56192	3.18729	7.97744	6.03997	5.44284	8.07635	6.27435	5.51973	6.30362	6.04774	8.38762
ARID1B	24.6137	13.6914	10.9094	47.4518	12.5223	18.5477	38.1445	10.6444	17.0034	10.6824	6.29803	3.39931	4.94128	4.41622	7.23685	14.1907	7.39383	4.51039
CLPTM1L	57.0392	37.7271	45.2404	40.1536	41.4273	48.168	44.1373	41.6955	53.1602	43.3238	47.6955	39.0681	24.8751	55.5239	34.5701	32.7247	45.2342	21.4944
NEDD4L	64.0303	27.0525	34.0551	69.4293	32.7974	43.8123	55.8601	35.6358	35.2358	17.8706	14.1507	13.8932	16.8154	17.4561	16.7282	21.5211	22.7885	13.7449
FOXP3	0.090095	0.021951	0	0.093993	0.107324	0.086284	0.213913	0	0.139909	0.02104	0.027769	0	0	0.109978	0.030005	0.041332	0.113572	0.018219
PPP1R3F	4.67829	3.07527	2.22673	2.96538	2.88333	2.13085	3.49159	2.23846	2.71696	2.74696	2.3775	2.39221	1.82002	2.77299	2.51185	2.15254	3.45985	2.14479
HEXB	24.1575	30.0827	44.2638	28.2357	31.8677	40.6815	23.7874	47.7338	44.5643	43.9649	95.8176	67.2153	33.1524	92.9905	38.5977	24.0129	102.574	35.6109
PTCD2	2.31891	1.46462	1.15263	1.35744	0.75896	1.28451	1.88428	0.967472	1.76427	1.11758	1.5442	0.458536	0.358955	1.46069	0.917185	0.967665	1.07556	0.450633
NEXMIF	0.27807	0.240853	0.069933	0.405664	0.130492	0.094269	0.226323	0.032504	0.006365	0.400982	0.147653	0	0.25431	0.070643	0.062657	0.447363	0.02615	0.120878
JKAMP	19.6334	17.0506	12.737	26.8063	13.8553	11.06	18.0778	9.00293	16.6084	27.8912	22.1549	16.1014	22.047	29.8017	22.7325	17.8503	15.3384	11.0182
DKK3	4.49887	11.1518	14.5299	3.64494	6.29202	8.40341	3.11806	13.5033	25.3414	8.03807	8.76934	16.6902	5.19848	11.854	7.57075	7.28494	4.58528	6.09956
ARHGEF5	9.27005	9.17186	10.4585	4.89969	4.82722	6.86611	11.6597	8.927	14.5297	3.61323	4.88976	3.56829	2.57977	7.42536	2.52153	4.06672	4.9327	2.37798
NFE2L3	16.0212	9.03972	8.42551	18.8919	8.98492	10.1537	12.6878	10.7019	9.45782	9.87619	9.43194	6.29683	4.31412	9.60791	3.89381	8.24013	10.6469	5.67066
MCUR1	6.91367	8.31219	4.5669	6.8302	8.54156	4.87425	6.12949	8.1217	5.43583	4.70375	3.51115	2.58996	2.61363	4.1726	3.01096	4.27687	3.61341	2.46267
LIMA1	22.2992	14.8243	44.7535	16.4633	14.3778	30.7804	18.8248	27.1085	41.3473	40.7211	29.9949	36.422	21.826	42.405	31.88	31.1651	39.6954	21.2343
LETMD1	14.1716	11.8539	9.42273	22.8163	10.9357	12.9079	14.5238	10.5841	11.5171	14.2221	12.1925	9.68456	10.5197	11.546	7.51811	11.8389	9.92387	10.7659
SLC4A8	10.9425	2.45784	1.09163	16.7503	1.41353	0.272431	7.77943	0.782201	0.255407	3.3853	1.9314	0.583094	3.55242	0.730842	2.89437	3.27648	0.742908	1.74405
LAMC3	0.029447	0	0.012269	0	0.004333	0	0	0	0	0	0.048751	0.005181	0.006128	0.004234	0	0.055871	0.028091	0.022892
PTGER3	0	0.011544	0.010777	0	0.008641	0	0.045524	0.018277	0.010755	0.02127	0.094552	0	0.00942	0.016562	0	0.041945	0.009298	0.022646
TNIP3	0.42833	0.860091	0.30773	0.103051	2.13283	1.07443	0	0.477483	0.122493	0.020675	0.425204	0.62722	0	1.64147	0.165651	0.003004	1.73205	0.032717
MAPK9	11.5091	7.91927	9.88749	16.5568	9.04508	11.8482	13.2801	10.6608	13.3832	9.14673	8.62926	5.93562	7.49742	7.67991	7.98847	10.0728	8.20307	6.0948
COL23A1	0.0295	0	0.147488	0	0	0.079328	0.029597	0.062534	0.046824	0.065492	0.218118	0.030732	0.021485	0.202722	0.041784	0.037644	0.145097	0.025124
BCAR1	31.4102	21.4399	23.0863	31.5278	37.4934	23.3534	29.3336	36.6888	24.5649	17.5293	18.5991	12.6412	10.1374	22.3573	10.6454	13.6785	25.6235	10.5315
FAM160A2	17.9911	9.45021	6.31918	20.0882	8.06156	5.8637	12.4944	6.2743	8.04807	4.89109	3.62446	5.53701	3.26541	4.43946	5.46595	6.82515	7.31379	3.43225
HERPUD1	33.0724	45.4576	19.4963	33.1395	26.3967	23.9694	23.0613	27.393	21.226	14.3728	15.2632	11.5586	8.81471	10.5934	16.3168	16.0559	11.6806	8.20351
HOMER3	11.7096	16.839	23.5056	8.71852	20.8135	23.3228	14.2444	25.3332	45.5951	11.9953	32.8649	27.3356	8.61012	38.5989	14.5657	11.3293	35.687	9.65232
RAD51	1.0654	0.21759	0.489947	0.575963	0.221157	0.140748	1.29412	0.136347	0.781941	0.844091	0.726729	1.17298	0.562867	1.49243	0.329919	1.62611	0.36131	0.492678
POLQ	1.30396	0.420087	0.257193	2.04396	0.17109	0.114903	2.71154	0.06164	0.817862	1.25854	1.14108	0.202324	0.485874	1.04354	0.709237	1.58706	0.377183	0.858658
PIK3CB	29.0721	22.5841	18.6899	27.8494	19.8477	27.4568	26.6315	16.1589	16.6783	8.77299	6.61394	4.90321	7.94592	6.24387	4.53928	11.0204	7.32504	4.775
CYBA	129.684	164.017	219.719	77.1913	192.008	239.711	106.689	248.927	168.922	221.706	208.117	329.759	374.06	341.075	360.664	191.312	391.177	325.866
THOC3	22.2518	17.2774	24.1344	23.5201	16.2205	22.9331	29.2462	39.9067	29.3946	25.6734	26.3105	24.8851	25.1404	29.5722	27.6255	17.9392	26.1737	21.0787
HEBP2	10.8784	7.88213	9.66726	11.2725	13.0588	8.49344	9.58296	13.6139	10.2989	12.4634	11.5198	13.3451	12.4647	12.5867	10.0778	12.7785	13.0159	9.9683
MPHOSPH9	10.331	6.52067	4.44112	14.0662	6.79265	3.32319	11.9669	3.13499	5.444	6.94895	5.98785	2.61379	5.87312	4.2238	4.99475	6.46103	2.36832	4.0881
PLEKHA5	16.9018	11.7892	10.6189	26.6945	8.4501	12.2682	18.0419	9.34522	8.36853	18.2873	15.6227	13.0485	14.0358	10.9056	12.2685	25.0216	13.0678	12.9777
PRSS8	64.0893	85.599	80.5016	35.5964	111.849	95.599	45.8364	128.502	84.3584	40.4311	46.4084	55.7239	27.6483	74.3328	25.931	35.6084	85.48	21.0075
SIKE1	8.77538	10.8694	10.9653	10.1286	8.15846	9.46131	8.98632	7.80915	9.91526	11.6228	13.4423	9.84162	9.65694	14.3156	8.78345	11.9939	13.722	7.87187
RRP12	20.8965	17.7009	9.33522	16.2523	14.977	6.89209	15.5859	7.89476	7.66489	7.56073	7.69559	5.10257	4.00462	10.162	6.04518	6.49292	8.44492	5.33863
FNIP2	5.32541	16.694	6.01616	8.84737	12.7239	6.4436	5.06134	16.3547	5.67215	3.79806	4.49701	3.08626	3.25717	4.24525	4.42221	4.36349	3.24973	2.49577
MSMO1	124.21	105.793	160.496	123.257	203.304	163.989	112.695	69.0614	506.511	101.67	230.004	156.533	146.061	249.123	80.4737	90.2266	249.652	46.7767
TTC17	18.0729	12.4645	13.682	28.4416	9.93347	13.5234	23.4444	12.0552	13.3563	14.3203	15.2984	13.8288	10.3859	13.302	9.83666	14.2987	14.9757	9.11131
ALX4	0.015704	0.0747	0	0.158101	0.010492	0.06399	0.126417	0	0.091412	0.030477	0.036298	0	0	0.052587	0.03828	0.08354	0.041452	0.010728
FSTL4	0.858845	0.50187	0.501233	1.23427	0.61447	1.41161	0.92387	0.849373	0.346108	1.1539	0.664037	0.589681	0.627531	0.344075	0.843799	0.723137	0.358497	1.23246
FOXN3	32.5556	26.2691	21.2016	33.3911	14.5992	24.3935	30.8807	25.4243	16.246	17.8091	9.15976	8.26571	13.6348	6.62474	13.5568	29.4929	7.63522	11.709
METTL24	0	0	0	0.088927	0	0	0	0	0.129734	0	0	0	0	0	0	0	0	0
AKR7A2	53.2994	39.2454	16.1145	53.6003	31.0037	19.1845	29.3984	20.0038	14.5113	33.8894	16.7844	18.1357	25.4263	9.74041	32.3298	32.8143	11.9142	30.9381
MRTO4	8.77492	12.8209	11.2018	8.2627	11.4896	7.84444	8.50734	15.0274	12.2993	12.205	11.6399	11.9582	13.0959	13.9565	11.9689	10.7683	11.5349	13.0166
NNAT	5.44651	0.242995	0.967693	6.35668	0.417318	2.51784	4.6269	0.340686	3.94607	0.172532	1.14272	0.203077	0.167283	0.755522	0.121676	0.914799	0.635322	0.098433
USE1	4.8511	8.86501	5.44794	4.28777	8.8367	4.47794	3.98796	9.47616	5.18393	4.48198	3.28489	4.79703	5.33626	3.25523	5.13428	4.56932	3.10716	3.59942
MCF2L2	0.44401	1.19609	0.216079	1.26389	0.481676	0.592645	0.185929	0.751396	1.40694	0.400047	0.494829	0.014907	0.329542	0.814205	0.387679	0.34409	0.167465	0.274227
NRIP2	1.70394	0.379832	0.470317	2.13188	0.125562	0.597126	2.15448	0.175916	0.614985	0.101921	0.405309	0.148346	0.058497	0.153418	0.087336	0.328612	0.130261	0.184981
LAMA3	14.206	9.05079	74.0963	12.1903	17.4177	52.8483	18.3168	17.3596	84.783	10.3489	82.9953	75.5717	2.79005	99.2033	5.94229	9.20008	76.2365	4.85726
AP5M1	11.2274	8.78447	8.43353	13.667	7.07654	7.41111	14.3767	9.20722	6.1224	8.36457	8.46091	5.19951	6.61605	7.00423	4.2957	9.02525	4.86365	3.87664
ANAPC4	10.3711	5.52867	6.05785	16.202	4.99527	5.1024	13.149	4.12935	6.62686	9.05146	8.54821	8.49716	7.56025	7.97321	7.17137	8.03514	6.95461	6.65404
KCNQ1	12.3954	11.8766	10.9404	10.4864	17.0685	24.9179	13.1858	21.5855	5.41486	2.93496	2.712	2.60005	4.12795	1.84075	3.90578	5.49928	2.86833	2.4823
TRAPPC3	21.6408	21.1844	26.8425	17.3367	38.155	23.4663	20.0199	30.5813	25.0339	27.2775	29.5489	25.2192	25.8562	45.748	36.8786	20.8466	26.8776	28.4388
THRAP3	38.524	36.4047	32.126	39.7463	31.4795	34.7216	40.6482	29.6651	31.2298	43.0327	32.3221	24.6899	22.6631	33.2536	24.2788	28.8897	27.34	20.4987
PHPT1	43.426	44.0003	38.122	34.5078	38.5629	34.9129	22.2037	40.5444	27.4039	48.4603	46.7475	72.1256	76.3627	58.9477	72.9004	46.6477	55.0817	83.3521
ENTPD2	5.68193	2.14918	0.546235	4.67907	0.674707	0.771062	4.25179	0.54444	0.608657	0.391921	0.132728	0.089506	0.1867	0.021	0.580979	1.15002	0.060298	0.588605
LY75	10.7815	9.8681	14.5792	22.4079	14.9682	19.8875	16.4651	10.8796	14.3206	8.61766	13.8354	12.5567	8.65861	14.2986	9.19434	9.46635	10.0046	5.78122
ARID4B	18.2912	7.98616	10.4657	24.3837	7.68076	14.0116	18.6347	5.70405	11.3686	11.8527	10.1587	8.44933	7.07611	10.5907	6.92343	11.2441	10.8807	5.35081
OPN3	3.20996	5.42073	4.65449	3.47914	5.25532	11.227	2.57478	7.00563	11.5219	5.74562	4.94262	5.05666	2.48087	6.14747	2.13706	5.03922	6.81206	2.48836
SDCCAG8	12.2949	9.51641	9.78418	13.9284	8.94744	7.06136	16.7869	8.79184	6.94783	14.0614	14.3816	10.0492	10.137	15.4855	12.9396	13.7499	11.945	12.3094
PTPRN	0	0	0	0	0	0	0	0	0.008469	0.011528	0.013516	0.012231	0.004127	0.020075	0.098329	0.083052	0.061109	0.034376
HHAT	8.78517	5.95483	4.52094	8.24788	2.83453	4.58592	5.93868	2.32003	3.7245	7.3881	4.62697	4.31166	5.53636	4.69987	5.71544	5.1876	4.3589	5.80637
KIF1B	15.9055	9.7841	13.6927	19.3963	7.79386	14.507	16.6551	6.78297	16.7049	7.44091	7.69031	6.58302	4.26579	8.98372	4.82144	8.00432	9.19095	3.72847
FOXC1	13.6078	14.5652	24.2397	13.6036	14.0745	28.3849	17.3195	14.8918	26.6678	9.94337	13.2391	10.8208	7.38094	12.5411	8.80481	11.1966	15.5213	6.05713
TBC1D22A	13.8986	12.307	13.4072	16.4806	11.7177	16.7708	17.4686	14.4873	16.1351	10.3766	12.0584	9.11064	9.54789	11.4669	9.08994	11.8568	11.9037	6.82752
SYNE2	37.6025	19.453	14.6088	48.7071	10.9474	33.7196	52.0039	8.16417	16.0285	24.8075	14.8691	12.064	12.2178	11.8304	14.1707	23.5806	12.1738	12.9788
PLEKHH1	17.8895	4.52891	6.61468	35.7601	3.43587	6.88393	29.1275	8.51418	8.9185	6.53552	7.84173	2.3727	5.97893	7.38168	7.01985	9.55012	6.35785	5.45405
ATP9A	20.7676	20.4616	18.203	19.7337	15.6677	22.9435	17.4168	13.0456	23.0619	11.331	5.34666	9.72587	8.96017	4.70312	10.987	11.9495	4.2184	4.57107
SPO11	0	0	0	0	0	0	0	0	0	0	0	0	0	0	0	0	0	0
CBLN4	0	0	0	0	0	0	0	0	0	0	0	0	0	0	0	0	0	0
CHRDL2	0	0	0	0	0.003016	0.0352	0.177422	0.18548	0	0	0.055605	0	0	0.0676	0.046876	0.061474	0.082627	0.047905
FAM168A	9.49779	5.7009	9.57307	10.2675	4.22023	10.6364	10.8375	6.24724	7.8242	6.93039	5.61553	4.08257	4.07357	3.87075	4.46709	7.77507	5.03095	3.47624
RELT	1.43046	1.61628	2.48073	1.76746	4.53167	3.85357	1.98991	3.71807	3.78383	0.666666	1.7551	1.58874	0.627808	2.49866	0.420243	0.417209	2.91003	0.378029
GALC	29.2018	25.6158	11.1466	33.4445	22.8843	14.6032	27.9458	10.7359	10.2767	17.1186	10.7058	9.42011	12.9669	10.6538	14.0262	14.9617	14.2659	13.5866
NOP58	14.0138	13.3629	11.5259	12.9226	10.8065	8.73921	16.6679	10.4211	13.4576	13.1387	14.6403	12.7831	8.63315	16.101	10.689	12.6281	13.022	8.79628
SZRD1	34.1631	29.6117	42.6795	30.0308	35.3638	15.1034	28.0832	43.9796	40.735	21.3995	20.8126	18.0407	20.4016	21.6086	19.2727	29.0704	26.6147	18.8926
KCNH2	0.042138	0.05015	0.070222	0.165093	0.028151	0	0.085058	0.077795	0	0.029708	0.075306	0	0.046034	0.019231	0.042634	0.021584	0.084289	0.029377
CUL1	17.5182	18.6471	17.5711	19.3353	14.5388	16.3229	17.797	13.8021	17.8078	25.1571	17.4042	16.8885	13.265	21.915	16.794	19.1332	21.1786	13.4757
FAM114A2	6.76879	5.84887	4.38478	6.6823	5.13114	5.04156	5.56612	4.37602	4.70226	6.31344	5.95984	5.30682	9.75191	5.26519	11.4939	6.35726	6.08873	6.02891
CYFIP2	17.3892	6.17645	7.76341	17.3565	6.45168	12.7808	13.6346	6.35203	5.57196	11.563	4.6705	2.06299	9.95779	2.33486	8.9096	11.1315	6.44165	5.13908
TAB2	12.6889	10.3159	16.257	9.07528	11.2263	12.2022	8.51699	13.1976	7.26735	8.38772	10.3006	7.75927	4.6717	9.69772	4.48284	9.9189	13.1096	2.98016
GINM1	15.0488	13.8961	28.6403	15.7362	20.4423	24.9051	15.5273	26.5028	18.4085	23.5852	29.4625	27.4178	19.9472	27.2758	19.2516	21.3174	29.0001	17.4935
EIF2AK2	15.5197	8.9092	19.1415	17.4209	9.23395	10.5991	16.4425	9.56811	13.5068	10.0746	27.7226	21.6168	4.67029	28.4926	7.36084	10.1445	31.0355	4.55525
USP36	8.50323	7.32373	7.25419	7.74295	10.148	10.5792	9.75059	10.5558	8.53454	2.41676	3.20592	2.17774	1.71083	3.92731	2.84084	3.88484	2.66108	1.78797
KMT2C	20.4524	11.0003	14.1091	29.6705	10.117	16.3782	28.0992	8.70153	11.6193	7.86216	9.79975	5.43258	5.35304	8.37738	5.02522	13.3839	9.94766	5.8744
MCOLN3	0.695272	2.28646	0.978354	0.534785	2.04799	1.65787	0.438967	2.02001	2.89986	0.468882	1.19547	0.958881	0.119077	0.548929	0.229029	0.4572	0.466512	0.50484
CCDC85A	0.020307	0	0	0	0	0.017539	0.022828	0	0.056571	0.025172	0	0.015714	0.032977	0.052118	0.09223	0.018288	0	0.007778
PUM2	59.4585	47.5983	32.0279	67.9742	35.351	41.1588	55.4938	34.6047	32.2602	27.0531	18.014	13.0225	19.7509	10.9735	18.27	32.98	14.6043	16.9471
MRPL43	23.0506	23.8001	20.7614	12.2307	15.7927	9.00727	12.2048	14.8403	13.4509	24.2823	20.1317	17.8223	33.4185	13.3526	32.4694	19.476	10.2795	25.5864
ITIH4	2.89874	0.385324	0.527273	4.09273	0.779703	0.332606	2.38087	0.258997	0.636963	0.538201	0.581953	0.05563	0.149176	1.32084	0.999997	1.10035	0.895525	0.120391
ITIH1	0.03102	0	0	0	0	0	0	0	0	0	0.153077	0.010182	0	0.088491	0.235663	0.054333	0.043062	0.041351
HPF1	5.57703	6.23769	4.12641	6.23683	7.97304	4.93226	7.57247	6.18679	5.78925	8.62405	7.94333	4.5013	8.39599	4.74201	9.12542	7.44942	3.74229	7.65721
ZFR	19.4917	19.266	19.2139	19.4879	22.1085	17.929	19.0225	15.6793	18.2011	18.2616	25.2095	18.4717	14.0877	17.4129	16.0043	19.5839	21.3577	13.1112
ZNF280C	1.59437	1.12123	0.972041	1.93569	1.0453	0.968475	2.16204	0.713874	1.39124	0.797294	0.773269	0.419731	0.432817	0.698568	0.539873	1.33385	0.797442	0.563325
NPFFR2	0	0.209981	0	0	0.510132	1.02416	0.189021	0.834779	0.316404	0.01861	0.036907	0.032557	0	0.123756	0	0.07578	0.266207	0.064192
PHF21B	0.012603	0	0	0	0	0	0	0	0.020455	0	0	0	0	0.089315	0	0	0.130525	0
TRAF1	0.378132	0.727125	0.370347	0.701171	0.766658	1.34338	0.435884	0.85827	0.810075	0.090133	0.283099	0.217125	0.041598	0.557749	0.065275	0.249883	0.318964	0.134699
RC3H2	26.2733	20.5828	22.8136	30.2633	18.6391	27.4312	21.298	17.2742	21.9384	14.1728	22.4846	17.8322	9.5777	22.7499	8.89091	19.8719	18.058	9.08988
IL17RB	0.572146	0.627264	1.68499	1.07374	0.557441	0.71301	1.02726	0.810315	0.865248	1.00134	0.607155	0.566933	0.367226	1.28377	0.162017	1.34493	0.761106	0.369566
TRAF3IP2	5.16072	6.67851	5.74057	5.72335	7.08715	6.92695	3.88638	8.7716	5.70392	3.89805	7.02658	4.09013	4.40084	7.50235	4.3705	3.82527	8.22499	3.30727
GYG2	0.580093	0.496144	0.652266	0.500746	0.105732	0.53961	0.668487	0.318556	0.232223	0.571534	0.852412	0.331286	0.339334	0.606969	0.193678	0.321662	0.527996	0.241392
DCBLD2	10.042	10.1349	43.1523	11.4322	12.8565	27.615	14.0234	14.4543	88.7706	10.3968	27.1698	29.3756	7.6775	62.6807	9.7207	10.4986	34.3857	5.70428
SERPINB3	568.036	66.789	808.773	393.765	72.4694	736.787	670.207	278.108	180.339	1808.43	1072.89	848.333	1362.05	365.175	629.385	638.736	677.2	467.59
SOAT1	17.4802	16.1661	9.12968	17.5213	12.3537	9.59806	17.6961	8.97696	8.64516	10.5811	8.25893	7.46132	8.76643	7.06522	8.2127	8.55043	6.06838	7.00039
PKP2	14.3503	10.114	15.6639	14.2888	12.5358	13.8218	13.1822	11.6107	20.453	7.13568	8.70802	8.53134	6.4486	10.1475	4.71515	10.7679	9.22177	4.37981
MSH4	0.197584	0.034701	0	0.227889	0	0.046986	0.070698	0.019536	0.033396	0.046036	0.119092	0.014023	0.12628	0.073225	0.051572	0.097084	0.289074	0.028765
F7	0	0.11256	0	0.113463	0.038355	0	0.058476	0.020318	0	0.01612	0	0	0	0.053206	0.070877	0.10414	0.021831	0.019842
GDI2	84.502	91.1454	79.6175	64.5131	83.4279	72.5824	105.54	71.6669	65.1819	134.346	90.2583	103.086	80.3805	114.279	77.8922	72.1128	104.207	128.248
PRDM1	1.76407	3.49463	3.2569	1.23024	4.95698	3.89416	2.64315	6.33028	2.70419	0.97942	2.8136	0.737458	0.381246	3.2918	0.819342	1.82266	3.69138	0.463269
ATG5	19.8114	16.1873	13.856	19.3822	16.33	14.4944	17.1339	15.5874	14.2512	22.1703	19.9343	18.8116	19.4939	18.6647	18.361	21.426	16.6708	18.6741
TMCC3	3.17014	3.28295	5.18931	6.99007	5.38469	5.77764	6.83735	7.24065	8.83997	3.46861	5.55832	4.2175	0.415991	8.01095	0.667869	2.20016	6.04957	1.56629
PITHD1	21.5796	21.6698	19.0079	18.3376	20.3994	15.6449	20.7137	19.2594	16.8461	28.1063	19.1491	19.3926	19.1056	21.8793	19.5304	17.2459	16.8108	19.003
MTA3	8.29179	8.89929	7.89174	11.7263	6.75717	9.12546	12.7806	10.5086	10.0153	6.34136	6.59879	7.6833	4.60959	7.19998	6.70257	7.68858	7.36738	5.67751
USP13	8.17603	4.24184	0.830456	8.71589	1.8057	0.804039	5.54615	1.85236	1.01454	1.50005	0.677247	0.417441	0.650272	0.630633	1.09597	1.77772	0.362389	0.872913
ATP11B	21.0233	11.4445	13.7424	21.3739	20.6276	20.682	18.7047	12.688	15.6677	22.1151	18.0256	11.0803	12.2174	21.2326	15.2152	21.6328	16.841	15.9845
LAMC2	64.6421	99.2461	228.624	51.2285	157.242	300.317	54.8296	92.0534	367.34	40.5673	211.524	231.875	22.9843	262.608	33.2106	31.3714	197.091	24.607
CDK14	3.8137	3.77605	5.31696	7.33049	3.8913	6.98803	5.69473	4.08459	8.36989	8.063	4.10035	5.80212	4.48093	2.48117	4.3027	6.45932	2.40711	4.37522
SEC61A1	32.4681	65.6182	92.5296	52.2692	33.2204	91.5025	50.7204	82.1611	94.5655	30.5777	68.1002	80.693	39.9426	36.6932	40.7928	45.1157	55.8248	29.9519
PPP1R12A	12.8321	6.72966	11.9073	12.2834	5.21928	11.9158	13.607	6.51363	16.3353	11.5343	12.4807	10.3887	6.87581	11.924	8.66124	10.9777	12.7957	7.09773
RASGRF1	0.834153	1.32641	0.095342	0.530048	1.37604	0.106809	0.210997	0.224293	0.060388	0.155985	0.232146	0.155928	0.100591	0.026108	0.21986	0.303095	0.033608	0.175028
CAMK2B	0	0	0	0	0	0.015601	0	0	0	0.048413	0.044416	0.058092	0.044071	0.019346	0.13234	0.016376	0.023493	0.095554
CROCC	45.3134	10.4318	3.85576	58.3239	3.83111	4.19067	48.5907	1.23653	4.50143	18.2279	6.64141	1.611	8.5081	3.88815	14.3616	14.0179	3.29458	10.8994
POLR3E	12.6071	8.03905	13.4394	13.3359	8.04802	8.46779	12.3857	7.62205	8.78963	11.5201	15.4148	10.8892	6.45511	14.3025	8.59146	8.19348	12.5294	7.43586
ATP2B4	17.9116	10.0635	13.1702	19.2415	8.42515	21.4138	17.2688	10.3871	16.8657	8.26316	7.63814	8.44258	4.14002	9.97011	5.06964	8.48106	5.91909	5.22584
ZC3H11A	12.3494	9.03225	22.9864	24.1932	9.96071	26.0101	22.0447	5.80547	31.5325	19.4157	6.68002	6.98067	9.95679	6.83307	4.34725	5.59412	26.7545	3.39909
RIOK2	5.55175	4.12755	5.77957	7.07422	6.97382	3.84228	4.18332	3.46401	2.79947	6.16155	5.32183	5.81024	4.42865	8.08843	5.51821	4.55545	5.7057	3.69143
YIPF1	20.8631	20.8147	21.3245	14.5635	22.2876	17.7193	14.9495	23.0109	18.9833	19.22	23.9411	25.7419	14.3721	26.7269	14.8925	15.67	26.6688	15.5825
NDC1	8.11879	5.00513	6.27277	8.83315	3.76232	5.81473	7.50081	4.4069	6.77975	7.93024	8.3781	6.38273	4.61562	8.33	4.9303	6.45294	7.65316	4.75523
DGKG	0.151335	0.055232	0.077457	1.13198	0	0.119409	0.12405	0.169772	0.038849	0.034534	0.579752	0.075456	0	0.359006	0.047541	0.03535	0.153794	0.076015
FLYWCH1	17.0176	13.6005	13.0164	16.3112	10.7461	12.4166	16.1724	13.1568	22.5871	11.9378	12.5218	10.3583	8.34265	12.4926	8.77482	9.57636	12.8551	7.63571
UNKL	9.46772	3.56114	7.7906	9.82119	4.99226	6.06266	8.37454	3.53482	5.39495	1.42937	2.7567	2.20645	1.12544	2.26744	2.90641	1.50744	2.26111	1.29017
TBXAS1	2.20939	0.913954	3.67604	2.79844	1.10425	2.64573	6.03903	2.25948	5.02732	1.23211	3.18241	1.06051	0.522628	3.39482	0.735536	1.11389	2.56236	0.510418
PARP12	17.1782	9.63386	20.7074	15.739	9.3514	10.8823	14.6874	7.80611	9.26997	9.73859	26.1649	19.7973	5.63797	36.2489	10.4695	10.7867	35.5463	8.17146
ALDH18A1	23.9563	22.441	34.5792	21.059	22.6513	34.8015	23.3412	23.3795	34.6741	24.9071	27.1928	31.9577	16.5778	29.9745	17.4574	17.6295	34.4999	15.6963
TARBP1	11.5962	6.57273	4.69941	13.3441	3.01848	5.59849	11.1465	3.63633	6.05426	6.76631	5.67982	4.02052	5.10003	5.33649	4.7236	6.10461	5.22696	4.50012
GATB	6.45451	5.81267	5.4482	8.33289	3.23272	4.38111	6.34659	4.16513	5.89479	7.18531	6.03709	4.77401	6.54545	5.9703	6.89801	6.68016	7.83887	6.1046
MXD1	6.79809	9.66549	2.71066	6.67441	21.7365	10.958	6.87941	3.25906	13.404	4.29422	8.27099	2.08936	2.5526	3.56264	0.928483	4.66831	12.3338	2.07067
CDK17	13.3385	9.57142	10.9002	19.1608	9.89155	10.1763	14.0449	7.32064	10.7272	9.42448	11.988	11.3721	7.55847	14.1884	7.45343	9.15956	13.866	5.82084
DNAJC25	3.18157	4.52718	4.04984	3.04661	3.93951	3.37306	4.30113	4.30433	3.70776	5.08754	3.97717	4.64726	3.35505	3.77588	3.16388	3.99345	4.59404	3.0392
SLC2A3	0	0.623227	1.71487	0	2.02489	3.34258	0.020594	2.27723	1.79706	0.011354	0.307885	0.739743	0.0149	0.456527	0.037054	0.012374	0.384966	0.011675
PSD	3.66391	2.7441	1.18725	2.22341	1.92845	1.17031	2.66175	0.742428	1.05491	2.36481	1.17646	0.607618	2.43454	1.28805	2.47585	2.03707	1.12381	3.20407
CTDP1	14.5031	15.2049	10.9211	14.2766	13.4752	12.4918	14.1146	13.8089	13.8031	9.43984	7.68134	9.40774	7.09235	9.71455	6.2231	9.38826	9.5298	6.06707
YBX3	105.37	106.909	98.0445	91.2417	82.2286	119.818	90.6351	112.931	106.354	44.1366	44.8958	39.3059	33.0545	43.8117	34.304	59.6126	62.2264	27.5145
STYK1	7.02871	5.03962	3.97662	6.41694	4.30558	4.00467	6.68857	1.9194	2.91809	5.88759	6.87743	5.78278	4.78072	6.04204	4.55945	5.99304	7.40734	4.17794
WNK1	23.2623	18.5134	17.167	27.4837	9.42985	20.658	28.2487	13.3175	21.3803	8.42049	9.40747	8.16484	6.53346	8.36703	6.73419	14.8453	9.4878	4.80489
RPS17P5	0	0	0	0	0	0	0	0	0	0	0	0	0	0	0	0	0	0
CCAR1	19.0369	19.5415	20.7476	16.0792	17.4998	12.8906	24.2452	15.843	19.4744	21.8931	18.5689	15.5955	11.3896	20.2848	10.8383	18.7289	20.9063	9.42954
OGFR	10.8511	10.4152	13.3993	9.72792	9.20834	8.80449	10.7772	10.0685	8.41606	16.5597	20.7766	17.4018	10.0308	25.5139	13.6078	9.63171	28.5569	10.221
GNA15	24.8841	26.8619	31.2267	17.551	35.1578	40.3092	20.7813	38.5151	39.71	33.9771	36.5409	43.9032	16.4061	50.5031	19.0146	23.6642	47.6063	23.7072
CREB3L3	0	0	0.028741	0	0	0	0	0	0	0	0	0.032097	0	0.055029	0	0	0.035754	0.095126
PIGV	12.0554	10.8466	7.9066	10.4973	7.29302	6.14411	8.40115	7.23553	5.6971	8.71452	6.45532	10.1703	9.25981	6.2396	6.94741	10.5366	9.76506	8.6324
PTPRU	88.3499	96.7099	55.8258	75.7713	75.6107	87.7887	69.2188	74.1045	89.6815	63.7424	50.2859	50.9334	42.1873	54.597	39.7528	52.4782	60.9652	29.1404
SNRNP40	18.9706	14.5919	15.3849	17.3366	14.344	15.4239	17.5981	23.2282	15.129	24.3713	20.6622	24.1692	20.6067	23.2431	28.1523	19.5026	24.0537	32.5025
RIMBP2	0.189559	0.121803	0.020419	0.36793	0.069351	0	0.209285	0.15173	0	0.059201	0.044814	0	0	0.009408	0.01546	0.172589	0.037471	0.187905
COL11A1	0	0	0	0	0	0	0	0	0.010043	0	0	0.03629	0	0.092261	0.007768	0.009499	0.001853	0.005943
QSER1	7.30042	4.62316	6.95985	8.05906	4.13471	6.90715	9.55216	3.92652	7.74702	5.37481	4.57053	4.41472	2.98764	4.80187	3.11302	7.09488	4.90121	2.41547
MPC1	44.7997	18.0096	19.7354	39.0509	16.1502	9.26023	32.1226	23.1701	14.1731	51.8664	35.2993	22.1661	70.1022	22.7094	28.0954	47.0765	33.1386	40.3203
ACAA1	31.5445	14.6124	27.6995	29.1008	16.5826	22.2315	22.1549	23.6738	26.0593	16.9745	15.3014	19.0936	14.2924	24.4792	13.9115	16.5583	23.3464	12.5704
BCAT1	0.563983	4.49646	5.94019	0.826693	5.53029	3.89207	0.740423	4.5184	4.05698	1.25051	4.72149	14.3978	0.105238	8.07818	0.728882	0.891066	3.29565	0.600914
HDAC7	20.5084	18.191	22.5681	18.6606	14.0383	30.9177	20.1354	17.0008	32.8789	7.45059	11.7304	12.3792	3.84434	16.9605	5.64923	8.91097	18.09	3.84693
LZTS1	0.164955	0.056442	0.092307	0.461398	0.17949	0.158146	0.251512	0.055873	0.210359	0.104934	0.037295	0.208656	0.011526	0.112695	0.058743	0.337704	0.011935	0.156185
PRDM6	0.105665	0.108446	0	0.173501	0.064753	0.01205	0.009809	0.013747	0.072481	0.016206	0.030618	0.02701	0.007097	0.025667	0.015852	0.127726	0.037771	0
WNT8A	0.05766	0	0	0.161266	0	0	0.108532	0	0	0	0	0	0	0.032927	0	0.068821	0	0
SPAG4	2.72916	2.89305	4.82884	5.12177	2.60206	7.18864	3.7898	1.9134	7.94697	1.79736	4.42125	5.18519	4.3337	5.12359	3.41458	1.79458	4.56763	3.01962
NCKAP1	23.5413	13.3432	17.143	21.3704	14.5567	19.046	19.812	15.6677	20.7247	12.7799	14.7852	10.1503	7.76272	12.9632	8.34783	17.2758	14.0261	7.54071
MRPS35	30.557	30.1471	26.4923	28.327	34.5548	19.9402	24.1997	37.6665	21.4356	53.2486	36.5807	36.7858	41.7808	40.0252	36.4799	21.4477	44.2525	43.9382
GUCY1B3	1.05399	1.28636	2.39899	1.05617	1.39054	1.76709	0.759234	1.85113	2.16602	1.68151	1.73533	1.81416	1.18195	1.75627	1.62095	0.820721	2.21956	0.754452
SFSWAP	11.2233	5.40748	6.31959	8.99478	4.89349	5.3433	9.21328	4.39538	6.3978	4.10864	5.00518	4.52292	3.08322	5.74139	3.39803	4.68914	6.24122	3.01833
TNK2	11.8976	4.5596	6.2393	13.5518	6.61056	10.1099	12.6779	3.52281	13.0838	3.82804	3.02339	1.97858	1.45419	3.71299	2.12593	3.86177	3.4001	1.69213
MON2	14.9876	7.32338	7.56072	19.9433	6.44885	10.6549	18.0452	4.68391	12.7429	6.0393	10.759	5.20936	5.49928	8.36273	2.7109	12.1872	6.8142	4.21034
CDH3	33.4341	36.0569	119.829	23.1526	56.479	114.067	30.6477	66.6802	148.398	23.1606	82.3591	99.8088	19.5199	134.721	27.5403	24.5818	82.5218	17.7075
ARSF	0	0.074247	0	0	0	0	0	0	0	0.02316	0.264526	0.08646	0	0.260594	0	0.042129	0.05182	0
GPBP1	27.4705	22.9834	22.6572	35.2363	17.3435	23.0279	29.2279	16.8123	18.9425	29.2043	31.191	23.5747	19.9465	33.7129	21.63	31.8697	35.1833	18.2282
DGAT2	4.01133	2.32275	1.27799	3.79744	1.30325	0.816263	3.35988	1.35898	0.744544	3.31267	1.56782	1.29706	1.10532	1.80838	1.41442	2.35838	1.39829	3.48564
ZNF112	1.29339	1.54637	1.24548	2.27694	1.5111	1.60705	1.81736	1.30426	1.52194	3.66549	2.06042	1.89534	1.69476	1.70943	1.48137	2.341	1.60824	1.86964
CS	46.6857	32.5162	35.3337	44.5953	32.4443	36.9559	38.0895	36.8215	38.3117	17.7166	10.1259	11.3627	12.6781	13.5806	13.2484	19.1025	15.27	12.2466
LTK	2.1745	0.769655	0.154874	3.21011	0.581124	0.140745	1.4086	0	0	0.890721	0.248429	0.054508	0.491498	0.032743	0.291497	1.05008	0.17156	1.02822
MRPS24	33.3984	30.9797	27.7043	27.2106	31.2338	23.3357	20.1953	30.5326	22.5738	34.0912	33.6696	33.6383	47.1664	29.5388	27.9627	37.078	29.244	37.1773
ELMO2	11.7125	9.2064	15.0289	12.3684	10.8642	12.2941	11.1714	10.2441	11.8425	7.61358	8.67346	7.06003	4.65603	10.4834	5.99607	6.11015	10.51	4.08161
WAPL	15.0992	11.6351	13.6693	13.9786	11.6693	13.06	14.1697	10.2775	13.8668	14.7246	14.514	11.5492	7.38505	12.9215	7.40233	9.94739	12.8591	6.7491
VMP1	74.6863	34.7134	45.6019	82.2343	41.4928	45.1586	76.9369	38.8721	83.8188	24.6128	37.6381	33.7619	32.3169	36.3432	29.2301	53.7737	41.8439	27.6981
APPBP2	9.73918	10.3461	10.7242	11.3901	7.25836	9.83868	10.4632	7.31582	8.24498	11.2375	11.0202	9.74688	8.9698	10.7852	7.6262	9.27612	10.3799	7.1815
POLD1	12.1375	5.35086	3.79898	7.67954	3.12156	7.1753	9.99438	3.9604	9.51267	6.59562	6.03995	5.41586	5.77363	7.28894	6.47954	6.7265	5.20151	5.79231
SEZ6	0.086348	0.017804	0.014921	0.202573	0.035097	0.033104	0.213259	0.026527	0.095701	0	0.119171	0.027618	0.030254	0.124966	0.104997	0.121919	0.086131	0.03612
EIF4B	89.8358	122.731	112.052	85.5699	98.013	149.93	100.951	143.551	144.277	213.354	128.278	154.303	127.34	94.6204	136.575	141.237	112.934	128.132
SLC6A16	0.862065	0.511158	0.537699	1.79382	0.241802	0.706782	0.679207	0.044407	0.155094	0.395427	0.086452	0	0.411873	0.338875	0.163318	0.524253	0.053454	0.539195
BICRA	5.73248	2.42599	3.89641	5.62181	1.98127	5.05822	7.79546	2.57756	5.85581	0.550929	0.574664	0.392217	0.66194	0.230626	0.859905	1.42211	1.30353	0.126781
SPHK2	11.4991	11.3053	9.77681	11.5634	9.80297	10.2866	9.89996	9.24137	11.4263	6.30518	6.34788	5.02383	8.46812	6.41852	8.5876	7.22576	5.13924	5.86151
RPL18	300.681	357.161	262.415	182.814	335.406	271.804	153.761	474.904	264.8	515.831	291.471	412.276	347.695	268.299	402.537	412.86	291.524	578.159
CA11	4.03665	2.72126	4.86193	2.53776	2.14228	3.80065	4.73358	7.17086	3.57	13.5315	7.37206	3.95096	7.87578	3.3331	7.45378	4.28281	4.53719	9.94861
ISOC2	60.2148	50.5928	35.2108	42.071	41.5544	37.8315	34.4095	53.5257	23.7349	52.7212	39.6895	54.4472	71.35	31.7435	69.1231	43.2566	45.9528	65.2518
U2AF2	39.8153	39.7064	41.303	41.1744	33.4123	39.6501	44.0824	37.9272	42.4478	37.1337	37.5284	35.8313	25.6331	48.0739	28.1561	30.5594	48.5022	22.7027
EPN1	19.9147	22.513	16.8474	15.7994	22.7649	19.7314	12.935	21.9257	22.0693	8.30265	5.55957	5.22294	5.58993	9.35921	6.40684	8.27313	9.24517	4.86967
MED29	5.49773	8.48694	5.01875	6.67511	6.20287	12.5917	14.623	3.7549	10.5316	13.6079	9.48417	4.94317	8.15264	9.26725	2.29816	2.90232	10.8476	7.86782
AHRR	0.186493	0.130931	0.147638	0.100121	0.04419	0.163316	0.246284	0.070026	0.066351	0.048358	0.012572	0.047043	0.046483	0.077787	0.051972	0.076437	0.123517	0.034708
GSC2	0	0	0	0	0	0	0	0	0.07269	0	0	0	0	0	0	0	0	0
ZNF275	2.17035	1.71165	2.20076	2.12025	2.69973	2.28558	2.04187	2.21139	2.64552	0.802092	0.808793	0.655349	0.525846	1.20122	0.901814	1.2436	1.17133	0.471592
MTMR1	17.0482	12.2344	13.93	13.5847	13.0734	14.206	17.0143	11.6264	16.0066	11.8951	14.3201	10.2757	8.17562	14.8641	11.0973	10.9862	17.6955	6.2802
GPC1	84.673	54.8468	108.209	76.8676	94.6239	132.482	73.9983	88.9135	125.271	44.3639	67.1267	41.435	21.4935	69.9938	33.8595	42.3751	59.2745	30.5676
ADCK1	7.22486	4.3731	2.60314	5.71286	5.00191	4.12501	5.00472	5.40257	6.30776	2.94233	3.34508	2.06696	2.61443	2.58234	1.74021	3.0141	2.79285	1.80859
HAGH	22.4011	24.5901	13.1118	21.0107	17.164	15.3881	23.8082	21.5679	11.2711	25.346	17.3366	18.3121	24.832	19.2075	20.8982	16.0188	15.5905	28.6167
RNF4	21.7168	19.9499	15.0039	14.0141	19.8651	17.0919	14.2023	14.2998	15.2601	7.9939	10.0848	6.93855	7.34951	21.1267	5.15872	11.4177	12.6083	5.45242
CASP8	6.80985	17.6385	8.08279	8.89263	10.573	6.37593	12.2328	6.82228	9.49098	9.31252	15.1137	8.64218	7.39612	20.4159	7.763	7.78104	19.3104	5.37123
LIMCH1	10.4137	7.79791	11.7658	15.7227	6.24707	14.4135	13.7863	7.60765	10.9287	8.7737	9.94944	12.7635	8.01056	4.5081	6.68895	9.10149	6.58372	5.49186
INTS13	7.65063	6.86872	7.15517	7.52392	5.87992	4.76543	8.4191	4.60407	7.29031	9.1676	8.5736	8.12833	5.31286	9.49688	5.92084	7.35422	8.27589	5.66022
TM7SF3	44.1234	33.2458	49.1909	43.7923	20.8995	30.0908	32.552	30.993	71.9632	23.6761	95.0764	87.1755	34.085	86.1306	40.7158	32.3328	98.9198	19.8837
DLX3	0.523589	0.161424	0.232618	0.427334	0.120158	0.040288	0.482752	0.073728	0.028762	0.19933	0.05948	0.069741	0.078857	0.049082	0.028229	0.152833	0.161076	0.094595
SPA17	9.54104	9.17511	1.9988	12.746	5.22518	1.03351	9.92162	1.50921	0.437121	41.6021	9.44393	5.90501	32.4993	6.07625	49.6136	57.0862	7.61442	55.0262
TSPAN32	0	0	0.008542	0	0	0	0	0	0.045166	0	0.021334	0	0.084656	0.065564	0.043132	0.045066	0.020481	0.018553
WISP2	0	0	0	0.109914	0.030681	0.47254	0.174185	0	0.40109	0.111281	0.088158	0.375393	0.041104	0	0	0	0.116796	0.270555
DMRT3	2.84988	1.35409	0.982995	3.49547	1.11752	1.02036	2.92924	0.763099	0.376144	3.617	0.091115	0.100724	1.52179	0.158241	1.02218	2.26764	0.271234	1.61505
ST3GAL6	1.41117	1.12333	1.5357	2.07931	0.752676	3.45909	1.47546	1.6725	3.27911	2.80566	2.53425	2.53335	5.27207	1.98809	5.71023	3.52039	2.62598	4.1501
ATP2C2	63.5889	57.9206	15.3019	51.0398	28.8014	16.792	49.7913	30.9335	10.1134	24.2832	11.9545	15.1338	19.9128	15.6329	22.2527	25.8222	22.5381	21.9499
NGFR	12.7135	8.14849	2.90521	22.7944	22.7217	30.3455	8.26863	3.44372	2.72274	10.8752	8.5305	5.5782	5.29423	5.17612	5.04175	8.36139	3.05639	2.46724
CDON	9.88731	6.45107	5.59685	12.528	4.57201	8.36449	7.87233	2.08465	4.11659	4.79144	4.01612	3.00554	3.11577	1.85918	4.16072	5.70614	1.10046	2.62656
TAF2	8.86663	5.67011	7.25043	9.33834	5.82917	7.62853	9.99895	6.18049	9.83259	7.17716	8.6185	5.99036	4.55656	8.39092	6.58538	7.76447	8.65882	4.6118
HIPK2	19.8636	11.1043	16.9809	16.9595	6.69814	16.5199	22.6954	9.44354	15.5551	5.30788	4.68945	3.2985	2.59581	4.23542	2.36858	7.59988	5.32523	1.26646
TNPO3	20.4551	16.9367	14.9125	18.6618	13.1941	15.4037	17.5146	12.8494	18.6441	17.043	15.4162	13.0089	8.2619	16.9328	10.2891	11.6735	17.6889	9.53717
BORCS8-MEF2B	3.86796	1.96554	1.17558	2.39092	2.73749	1.48219	2.89869	2.36521	1.77008	1.46578	0.935069	0.455292	1.31652	1.22076	0.009225	0.733526	2.28574	1.42166
RFXANK	20.5161	28.1348	17.8127	14.5204	28.1401	17.3626	17.5944	26.654	17.2806	25.4476	20.1557	24.8373	23.3148	20.054	25.7548	21.4014	22.0656	27.8805
TMEM161A	14.8121	10.4413	9.46696	7.54225	11.0077	15.8833	9.56514	15.6368	12.1106	6.74029	6.85554	10.747	6.86046	10.4037	8.13941	7.07024	8.84226	8.95114
LPAR2	5.33184	7.62041	6.28034	4.22609	7.52818	6.09346	5.10815	7.49539	9.95074	4.17328	4.5727	5.54869	3.01326	4.66266	3.50628	4.3924	5.23298	2.56413
CTSA	42.8537	39.3614	47.6748	27.5544	40.1701	56.3937	30.6094	46.2428	39.3511	27.3327	43.1358	47.3391	17.268	49.7835	21.5435	17.1137	53.0101	16.7257
SUGP2	19.3169	12.403	8.80009	25.3196	8.36975	11.2051	22.5528	7.20998	10.6581	12.6373	10.6966	6.25999	6.67136	11.3291	8.6733	8.50305	11.2865	7.96983
SLC12A2	15.7398	15.2007	22.0002	16.6486	22.2472	35.2062	21.6897	16.9151	21.6887	11.6942	13.4281	17.2987	6.48294	12.6803	8.05043	12.2229	17.5505	5.68825
SNX24	10.3625	10.7011	9.14321	12.3033	14.2739	6.366	6.85538	8.79341	11.1615	4.70346	7.76997	6.49203	5.61293	5.81779	5.07944	6.75023	4.60725	4.83129
EYA2	24.819	15.391	20.1168	25.4883	11.9875	26.7412	25.8682	16.0035	14.083	14.5221	13.8351	12.5555	11.4257	10.5928	12.8168	13.8655	13.8158	8.65087
CNN2	26.0925	27.7684	61.2163	28.9929	49.9141	77.8815	32.8799	53.1837	85.0089	22.6387	37.2702	37.5819	20.0827	43.6503	19.0657	29.8276	41.4533	20.2567
ABCA7	32.4338	12.4916	28.8074	46.3521	21.1936	60.1839	37.4464	23.4401	46.4586	21.775	17.5507	14.8699	12.4536	23.195	10.8834	13.3312	25.4325	8.03458
SNCAIP	6.66064	1.85125	1.7458	8.22755	0.771156	1.59721	3.01667	0.081259	0.28242	2.24065	1.62837	0.579924	0.919304	0.367611	2.58201	1.98699	0.366393	1.8779
DDX20	3.87834	3.70347	2.22403	3.59386	3.10852	2.23755	3.11053	2.628	3.6555	2.86396	2.77941	2.43086	2.10944	2.69044	2.43026	2.3	3.50175	1.99615
BTBD1	36.5001	28.9751	25.2611	37.1043	27.645	22.4629	32.7182	22.8377	23.1155	42.0155	30.3096	28.5001	25.6318	27.6062	26.9452	34.4824	27.4936	23.2495
FAR2	2.50045	1.02677	1.32678	2.90482	0.58174	1.27366	3.27418	0.878281	1.09585	1.41954	1.25803	0.963292	0.814564	1.59993	0.734192	1.07764	1.68766	0.342093
BCAS1	9.48764	6.58092	6.96793	8.51553	5.04652	7.60919	14.332	7.53142	3.00376	15.0271	13.9463	7.43633	5.85473	9.12738	5.8404	12.5699	11.3977	8.01895
POU1F1	0	0	0	0.204759	0.040192	0	0.060966	0	0	0	0	0.096548	0	0.028969	0	0	0.083119	0
CHI3L2	0.676483	0.151026	0.14368	0.203868	0.191452	0.331442	0.370753	0.220081	0.341943	0.021655	0.122082	0.147822	0.045482	0.605214	0.116832	0.214405	0.095588	0.092142
SBNO2	47.6584	38.0118	50.7651	36.1089	59.9723	84.0506	31.0701	49.4967	58.1877	13.5374	32.4377	35.8001	7.49678	40.4857	12.4635	18.3678	47.2448	8.32565
PMS1	8.94093	7.96791	5.87815	9.48456	3.8056	3.13569	7.05617	4.37076	3.94762	7.40574	7.27148	4.92832	5.73399	4.11881	5.33538	6.50523	5.24902	5.97581
HMG20B	18.6189	15.5244	15.1739	17.001	10.3612	15.0516	17.2659	16.0046	16.5758	25.0978	17.0965	28.6041	27.7692	19.1626	19.9541	28.3817	20.1852	25.5643
CALCRL	2.81333	4.58695	2.63607	3.54487	2.78333	2.5223	2.65993	3.30108	1.53144	3.76047	2.91119	3.31318	3.14141	1.95049	3.98189	4.83171	1.86066	3.27362
TAF11	8.5677	11.8039	12.8474	8.20832	9.68227	8.63534	8.4063	12.4345	11.9981	14.1218	15.8987	18.0159	13.4207	19.2378	11.4318	13.5922	15.1496	11.3328
ANKS1A	18.2929	13.2443	9.13026	17.927	9.24141	10.6855	15.6979	5.42632	9.51266	7.82408	6.45387	5.32252	3.93728	7.93703	4.72882	6.22924	8.11872	3.55392
AP3D1	33.9524	29.1142	31.9614	30.2669	34.2445	40.5237	35.1821	39.0554	34.2009	16.3305	21.3262	20.3378	10.1528	26.7816	13.4731	14.4167	26.6268	9.07086
ZNF76	12.5329	8.43938	6.62272	13.1732	6.3186	6.75654	13.2089	8.5045	8.8933	8.57761	5.7809	5.47665	7.54373	5.34346	8.03602	8.88015	6.5748	8.30596
SLC9A3R2	32.8392	25.55	48.9367	26.7373	24.0826	50.6429	42.2188	43.3956	36.9625	19.4392	22.2646	47.9173	40.9273	24.5266	41.207	32.7124	31.453	15.9552
NTHL1	8.85379	5.7401	7.85008	11.3554	5.7607	9.00113	8.57317	9.32088	10.0829	14.5902	9.55236	15.8205	18.3531	9.09652	16.238	12.9262	10.6402	18.9853
UHRF1BP1	6.61531	9.37298	6.20502	9.16159	10.2078	10.2574	5.90368	7.4574	4.16525	3.68321	4.05708	2.10563	2.49896	3.5602	2.50057	4.23344	4.28264	2.03122
GNAI3	3.3047	3.13912	4.13195	3.22427	3.73816	4.10956	3.48389	3.07974	5.38402	4.33443	4.63686	4.65224	2.67117	5.13529	2.90407	2.81444	5.18218	2.66894
IPO5	28.065	31.2761	22.644	28.8181	26.6565	22.4803	29.636	25.7808	28.1654	24.2916	20.4614	18.2201	17.7822	17.8997	19.161	25.9754	20.2576	18.2587
OAT	70.9092	61.4128	62.8012	82.9342	66.3868	75.0214	70.0565	59.6334	171.803	134.29	104.37	103.088	96.3419	130.109	86.2125	73.6122	132.619	79.3887
WDR3	5.04439	4.24319	3.63489	5.36111	3.63815	3.31069	4.80989	4.13388	3.63735	4.98151	5.45534	6.42965	2.85976	7.66191	3.86409	3.99616	6.93654	3.00864
PKN2	12.4768	13.8352	19.6039	22.5411	11.4849	16.5869	15.8135	14.8669	20.8834	12.0846	14.0656	9.96703	6.26659	12.313	10.0445	14.6114	16.2796	7.80573
WDR18	21.8839	25.8787	14.3592	12.316	16.7935	16.5008	10.5491	12.0079	13.3889	14.4519	10.5168	13.8397	12.5281	13.2308	13.6271	12.5366	18.376	11.4096
TRAM2	5.32726	2.82271	4.57902	6.30828	2.16994	4.60769	5.88287	2.42841	6.51223	2.38698	2.44774	2.40681	1.55249	4.58021	1.68194	3.28642	3.85517	1.02879
NTN1	27.4159	34.8288	21.601	27.9923	40.1718	29.1054	22.6691	52.0351	25.1919	16.0631	15.8615	11.0649	10.0229	12.0492	8.7937	12.6725	12.8258	6.91945
GLP2R	0	0.011753	0.061692	0	0.02639	0.180578	0	0.041774	0.262504	0	0.077524	0.02053	0	0.084865	0	0.123573	0.02979	0.051759
MCM10	0.981453	0.081622	0.148655	1.04255	0	0.231473	1.82281	0.191897	0.783462	0.858504	1.47431	0.798159	0.442138	1.23313	0.48439	0.76269	0.854796	1.23967
DGKA	35.2944	17.4263	25.6501	31.2674	14.6245	41.6757	47.2896	32.0467	31.557	22.6779	18.2144	12.0616	12.9315	24.3621	12.8974	27.1938	22.3923	12.2981
ERBB3	48.7536	53.7281	35.8077	47.0025	40.7388	60.1704	51.4324	37.9458	25.8477	47.294	26.3541	24.2474	27.2179	20.5799	34.3147	45.7357	30.6906	28.1005
ROPN1	0.708209	0.254537	0.087284	0.678549	0.118957	0.033632	0.144768	0	0	0.727117	0.159769	0	0.301428	0.064775	0.398597	0.418994	0.08427	1.33099
ANKRD44	3.07191	2.10149	1.26988	2.60456	0.681121	1.99939	3.09042	0.845907	1.42987	3.48893	1.85267	0.955924	1.462	1.15979	2.11085	2.26421	0.929195	2.22013
KARS	48.5891	44.7344	40.6437	33.5611	36.6535	34.3048	34.1213	40.4452	35.6885	54.1082	47.5603	57.8584	35.1731	71.0573	46.8353	32.7484	71.715	36.7124
ADAT1	22.19	18.0492	17.5819	22.4226	16.0294	20.0152	24.701	15.6846	19.1007	14.018	15.1116	13.2971	12.9224	15.6125	12.95	18.2108	16.5097	8.79462
PDIA5	2.18296	2.83548	7.62791	1.7383	3.98645	4.74302	3.28975	5.10015	7.80798	2.04444	6.35547	5.31926	1.8387	6.99815	2.81261	2.28053	4.63719	1.67255
TBC1D22B	9.31731	8.5947	7.75414	9.08734	8.59762	9.69202	8.23008	8.15184	6.37838	5.70727	5.71355	4.7714	3.93343	5.88433	4.22357	6.05485	6.62076	3.6653
NDUFB4	31.2688	20.8928	30.9146	25.3435	17.6096	20.8079	26.9819	24.4755	29.7341	49.8774	49.268	42.5214	47.2477	44.5836	42.4112	38.1493	58.5853	45.4064
SPEN	15.5543	11.8107	16.1868	17.9419	9.68285	16.6356	19.4875	8.20664	20.7046	5.89004	8.5435	4.8073	4.27027	7.55084	3.65467	10.9022	8.68779	3.37247
MYLK	14.157	5.17711	0.935457	16.8402	2.27882	1.25646	14.3939	0.369681	2.73205	5.72874	1.9493	1.1624	2.74121	1.33413	4.30988	6.3156	0.796209	3.41739
ZC3H15	11.0853	15.7056	23.3271	9.68622	19.9449	20.6908	19.1376	22.6237	22.2525	24.9755	24.7967	27.6441	23.7686	26.8716	16.984	21.9146	30.8847	21.125
MAP2K4	16.1795	12.4516	18.1544	16.2774	10.6338	11.2631	16.7318	14.1912	9.81613	14.6069	16.6502	11.0349	12.9541	16.2242	9.96617	15.0482	14.3338	12.3444
TMEM206	4.20017	3.86427	7.20484	4.0824	4.01231	4.94368	2.21258	4.88128	5.61679	3.70845	7.34589	9.59529	4.03003	10.1861	5.28514	3.3204	6.71278	4.38572
SNAP91	0.039947	0.047543	0	0.022359	0.013344	0	0	0	0	0	0	0.027543	0	0.052612	0	0	0.015063	0
SLK	21.164	21.9787	18.476	22.2646	24.1562	19.6737	28.0614	27.8386	18.4004	40.1685	30.8631	20.5867	17.8377	30.7092	18.6689	28.8511	31.7423	15.8389
CYB5R4	5.58128	4.1858	3.30508	4.62046	4.00824	4.09093	4.54263	3.34623	3.31942	4.2177	3.42104	4.125	3.13635	2.86392	2.87837	4.16115	3.79668	2.83053
COL17A1	23.4451	18.4969	95.3186	16.2418	35.0307	115.657	27.1451	31.5573	142.028	30.8142	111.444	81.048	4.1267	149.905	10.6856	18.8042	105.639	9.97881
GSTO2	3.7031	4.88112	4.07003	6.10373	4.69537	4.20093	5.84324	3.05513	6.31597	2.70186	4.28049	5.87732	3.61659	5.12565	3.57255	3.90464	4.5474	4.2153
SEC61A2	4.23261	2.44517	1.69843	8.11017	3.23264	2.41894	4.66943	2.14641	2.61707	1.97969	2.43439	1.54594	1.01127	2.24595	1.16664	1.63398	1.9461	1.67713
PRKCQ	0.37522	0.195858	0.795418	0.227465	0.072479	0.163639	0.322242	0.817006	0.777341	0.235763	1.00013	1.14536	0.080906	1.51836	0.089439	0.557768	1.31633	0.083691
TLE2	16.7649	13.9763	11.3372	14.7639	10.1556	23.0417	17.3245	17.4115	6.83905	10.768	5.83967	5.12746	8.55524	3.64797	8.78092	14.3191	5.68015	6.36725
ASB1	11.6734	6.61813	5.45571	10.2165	7.68338	6.46758	8.51142	6.01072	8.73882	3.31127	3.21391	3.22635	3.25636	4.16983	3.63893	3.79386	3.0514	2.18238
FAM107B	82.9447	69.5216	45.2975	75.9835	83.6749	58.6606	60.4646	62.0877	31.5022	34.1442	27.2647	24.9603	36.2779	24.3913	28.874	35.051	43.9205	20.9423
ME1	25.1781	40.8002	24.7697	26.0528	44.2777	17.2096	30.6029	28.9685	29.0548	6.28691	9.39652	6.33854	8.07243	7.88136	5.73049	9.37755	9.2669	4.95688
TBC1D1	11.9354	10.7017	17.9199	11.0409	8.50451	15.223	12.9645	5.65481	17.8019	8.52812	13.7569	11.0848	6.90201	17.8435	11.0487	6.67252	15.526	5.57511
CDK13	13.0322	11.6538	13.0593	15.1427	10.087	12.37	15.645	8.46766	9.28304	11.1459	9.9175	8.0167	6.14689	9.87224	7.88774	11.8017	9.55761	5.89041
MTHFD2	26.7431	135.677	21.3781	19.9856	133.638	25.7676	21.3134	70.7501	13.8801	19.5338	18.622	22.4598	18.4122	18.2749	16.7791	16.3176	25.4937	16.2426
SLC9A7	4.27571	2.14658	8.40236	3.25835	2.87087	10.6104	3.74656	3.58795	11.7969	2.68	4.59365	7.51584	1.96488	6.10853	2.1724	3.29893	6.21702	1.23158
FOXJ2	4.79204	3.65598	4.5542	3.15717	3.38122	7.75465	4.5992	4.25539	4.94731	1.69767	1.61388	1.34465	1.37831	1.6635	1.05508	2.79865	2.00463	1.3496
YBX1	88.1847	128.677	171.158	79.5536	109.082	119.128	120.087	141.441	130.811	320.262	218.255	214.283	228.774	253.421	215.493	252.534	266.696	231.732
PDE4A	4.37924	1.93807	2.46783	3.60695	2.59246	4.74225	1.92851	1.27216	1.39705	0.412132	0.836907	0.208446	0.613856	0.5293	0.753184	1.08208	0.656247	0.3856
PPP2R5A	20.884	20.4552	16.4788	22.9526	22.218	20.6454	19.7006	18.2125	13.8256	25.533	19.1555	16.4228	20.0523	15.4643	18.3361	22.7295	17.9018	19.2294
CTNNA2	0.082812	0.049465	0.051846	0.401273	0.199197	0.039434	0.327872	0.014671	0	0.213883	0.032567	0	0.045367	0.011016	0.229651	0.086673	0	0.17745
ELAVL1	14.9874	15.397	14.5871	17.0662	12.3596	15.5461	14.7664	14.8043	15.7141	8.9696	8.15863	7.26903	6.49449	8.10701	6.67986	8.76093	8.2018	5.1303
TIE1	0.051165	0	0	0.032745	0	0	0	0	0.035623	0	0.042625	0	0.013445	0.129223	0.019732	0.044954	0.041545	0.04029
DIP2B	10.1209	9.06461	14.0787	9.79477	8.22035	15.0336	10.0941	7.156	21.8192	7.50683	11.3818	9.23823	3.6883	13.7504	4.31349	8.83593	12.2828	3.13625
SMARCD1	17.3835	10.5953	12.0202	9.23273	17.503	11.1723	6.9707	12.2045	22.6952	6.56583	7.06715	5.20343	5.88167	9.95479	5.62002	9.67975	7.74243	4.43244
KDM4A	28.3231	30.8841	19.8662	27.9292	20.8797	21.4289	25.3404	15.444	24.879	19.8829	15.0683	14.8838	11.2693	18.0536	13.5862	16.9088	15.9301	11.2379
NFYC	12.3904	13.0559	11.8214	18.7105	8.44777	10.9257	13.7049	11.1001	7.83377	11.3323	6.52708	9.77752	9.08523	11.978	8.2049	12.7245	9.27695	9.16277
ZMYND12	20.6225	13.3964	1.68608	14.4386	2.93263	0.948142	12.8439	1.67535	0.126911	16.1087	4.43823	0.781645	16.8166	2.50541	16.7272	13.7833	1.30407	21.5269
SLC9A3	4.05127	1.06523	0.362407	1.87536	1.04312	0.987636	1.97992	0.270675	0.449296	0.761684	0.938329	0.333653	0.365297	0.521908	0.688097	1.18842	1.07932	0.319714
NGEF	10.8639	7.32484	1.57306	8.62379	2.73775	1.46518	10.8799	1.0666	1.20082	4.39601	1.86354	1.46731	2.64958	1.36228	4.25631	4.88522	0.85101	4.23375
ASPM	0.640961	0.252421	0.21243	1.2026	0.042836	0.218952	0.968305	0.163796	2.20129	1.01487	0.939871	0.648549	0.386897	1.10366	0.494177	1.56739	0.29079	0.435052
CD84	0	0	0	0.012356	0	0	0	0	0	0	0.031012	0	0	0.007677	0.012655	0.026764	0.028154	0.022601
ELOVL1	20.6262	16.6609	29.5699	17.7985	20.9887	32.7764	20.4181	26.2671	31.2237	29.5069	26.7524	32.8952	24.7199	30.9422	19.9731	15.9741	32.1958	18.3887
SPI1	0	0.038301	0	0	0	0	0	0	0	0	0	0	0	0	0	0	0	0
ZNRD1	8.15708	11.1921	8.00936	5.97578	12.0697	9.17991	5.45236	15.9187	8.35518	14.9178	11.2223	13.1803	13.9595	13.8487	14.9564	12.6717	17.7597	21.2565
MPPED2	1.13702	0.52215	1.15549	1.7987	0.44415	1.05463	0.825552	0.766943	0.36359	0.986159	0.741715	0.486018	0.566698	0.056633	1.02623	1.50493	0.11188	1.10369
CLDN18	2.17431	0.178194	0.207096	2.91586	0.030686	0	2.27973	0	0.021332	0.027724	0.038611	0.017777	0.019013	0.106316	0.083468	0.304974	0.019347	0.101436
ZBTB11	6.05741	6.48379	6.30132	8.1208	5.02206	6.68187	7.03419	5.14925	6.46553	8.15591	7.51877	6.2038	6.04935	7.75237	5.35747	7.84822	8.14828	4.99379
ATXN3	5.94992	3.62153	2.49062	4.60516	4.25757	2.08141	5.69075	2.53755	2.65665	7.43796	6.91952	7.61375	4.81893	7.1948	5.76113	3.13012	5.07862	3.06247
GOLGA5	9.42583	11.2374	17.3962	11.2752	12.3575	14.2991	11.8462	13.1181	12.5998	16.9255	21.5671	22.1225	12.6375	20.5986	12.6143	15.7335	22.7676	10.5222
FGFR2	38.0341	37.7347	35.0713	32.4592	29.8976	43.9923	33.4204	49.2007	12.2201	34.3095	29.8674	20.4828	30.2921	14.0023	31.9831	41.2801	22.5243	24.3885
LRRC40	3.50286	3.48394	5.59611	3.24329	4.691	4.22509	5.01828	4.82832	5.78606	7.23871	7.22623	7.31816	4.02013	7.74262	3.88012	4.57658	7.00495	4.21263
ISOC1	16.3545	9.41378	6.87134	9.42977	13.3098	8.58314	9.1264	6.42173	6.84741	10.0769	9.17232	6.6911	6.35703	5.64714	7.06527	7.84316	5.62101	4.72135
EML1	17.1956	9.5401	2.06161	15.5191	6.56422	1.42337	13.8153	2.68905	0.730917	7.62896	3.19717	1.08053	6.52456	1.72147	6.12417	5.74862	1.43251	6.07966
TRMT11	7.40129	5.66098	6.6941	11.1089	7.13887	7.29217	9.72991	7.5439	6.87478	5.94655	6.93217	6.80053	4.49219	8.28425	5.58277	4.34393	6.75102	3.9305
THUMPD1	12.6897	10.6676	12.9683	14.1808	9.71472	13.9094	15.0031	12.0522	13.3366	17.4851	16.6659	14.7397	11.2919	16.2569	11.4435	14.2239	17.7075	8.75281
MSANTD3	4.878	5.91033	10.4501	3.99467	10.1424	8.62925	4.62553	5.98282	15.3206	5.94673	12.8008	9.52243	3.7887	9.52797	4.72807	6.71957	10.7286	3.68699
KIF26A	0.053709	0.008004	0.044828	0.015056	0.008955	0	0.027078	0	0.118947	0.014929	0.038996	0.020597	0.033892	0.069766	0.060098	0.010738	0.020286	0.015444
ATG2B	8.81826	4.10374	3.89232	10.0533	3.02367	5.01649	8.07883	2.69322	3.64243	3.04814	2.58026	1.89429	1.82033	2.41208	1.86903	3.49206	3.02162	1.7226
ARFGEF1	28.2982	25.4112	24.1077	36.955	22.0069	32.9898	32.5914	24.3761	26.7327	30.1413	23.5377	18.6687	17.0976	21.7106	19.1275	25.7668	23.1038	14.948
ACSM2B	0	0	0	0	0	0	0	0	0	0	0.117492	0	0.055614	0.024057	0	0.145529	0.119881	0.079808
ZFAT	5.16348	3.20285	2.9721	5.28907	3.03137	3.64092	4.53501	2.73271	2.87204	2.88554	2.40764	2.26162	2.28191	2.29334	1.89861	2.95837	2.7147	2.51801
MTFR1	18.5238	12.628	13.0589	23.8245	14.1123	18.0773	19.6087	16.4779	19.3252	17.5774	13.4084	13.6072	15.2448	13.3931	11.9649	14.3637	13.9697	10.6789
STAG3	6.45183	1.03609	0.636463	6.01692	0.250773	0.480334	5.87744	0.282101	0.803289	0.533156	0.20924	0.137548	0.462774	0.394986	0.852789	0.57743	0.427915	0.613718
FECH	15.5107	6.95449	11.3071	13.1074	8.39535	8.50713	14.5303	8.9947	10.246	5.97984	7.98173	6.68586	7.24457	7.19273	6.72156	5.46289	8.94465	5.70652
MYO9A	7.87753	5.97645	4.80885	13.4218	5.71606	6.81878	9.92177	4.36251	6.62791	4.56162	6.03862	4.05671	3.87787	5.01739	5.27647	7.82977	4.33829	3.21473
DDX3Y	27.5675	19.9863	9.46977	0	0.013572	0	26.1442	9.62716	18.2037	0.011275	8.06757	15.7155	10.6069	13.5648	11.2244	8.63996	2.91202	0.184864
PFKP	66.5635	57.5244	74.6918	43.3624	71.1851	107.576	42.6662	58.5732	104.814	51.003	73.5276	83.0066	31.5577	90.3507	37.4113	29.7027	92.5916	26.6325
IDI1	51.8248	63.2193	50.67	52.6398	101.737	49.4313	56.2417	43.8194	113.542	118.476	111.453	58.0851	157.474	121.007	63.5384	79.1634	174.395	53.6983
SP100	28.6834	17.5524	42.6113	20.5581	15.4043	15.5297	28.5823	13.5295	14.6422	19.6402	46.657	32.4567	16.9796	56.289	22.0639	20.7082	59.7087	16.2672
KLF6	10.7455	23.2105	26.569	10.6372	41.3888	15.4475	9.00924	14.2188	25.6158	5.99223	8.14564	10.2276	3.67893	21.4555	3.70905	5.70914	7.5272	3.46943
PLPP1	18.4784	9.08936	17.2686	10.6382	9.96619	15.6417	9.33632	13.4094	15.2978	7.94206	13.6377	10.3089	9.47397	7.75744	9.24216	6.69675	8.30208	5.2598
NEO1	9.09576	8.91805	11.4869	11.8195	7.77418	17.1378	9.6228	7.90736	8.58805	5.44351	5.62599	4.4112	3.44933	4.29584	4.51294	6.8254	5.45158	2.60817
TRAM1	40.1121	75.9911	162.355	54.5799	84.2146	106.834	38.4011	88.2393	122.421	65.4116	126.698	150.701	72.9269	122.756	61.7913	67.465	108.76	48.4521
PHKA1	8.65065	5.69454	5.33003	8.41693	3.56772	4.10763	7.80196	3.46397	5.21842	5.915	4.89358	4.26904	3.81597	5.64078	3.92931	4.55428	5.73326	3.12651
TNFRSF1A	39.1212	29.9861	43.0419	22.4161	27.3267	42.7504	40.4358	41.3228	39.1139	27.6527	37.2028	36.9795	15.0869	29.0237	13.8446	29.205	29.1436	12.5052
CACNB1	1.79357	1.77989	1.33769	3.40066	1.50603	2.63022	2.52515	1.55783	3.29741	0.333009	1.01564	0.424438	0.280639	0.981499	0.439878	1.02493	1.37199	0.258329
EVI5	15.923	12.0193	11.7768	21.39	11.5988	12.2566	16.4639	9.01776	9.85577	8.88136	8.94914	5.72381	5.47299	8.32393	8.23965	10.4675	8.73851	7.15477
STOML1	2.7576	4.78052	3.22188	3.45619	4.33514	2.66152	2.25927	3.58977	2.69324	6.22917	7.7799	7.46597	8.29744	6.46597	5.28407	5.77461	5.75803	3.77692
PKM	530.992	303.235	679.115	425.851	414.656	1243.45	463.906	389.396	1220.11	502.931	570.834	768.955	447.512	502.886	631.008	408.916	579.577	389.542
DHX29	11.5864	8.47557	13.4812	12.0118	7.97904	10.1311	13.7481	8.63897	11.4742	15.0063	15.1722	13.2092	10.341	12.59	11.074	11.1828	16.4992	8.79879
DNTTIP2	12.9806	5.6841	5.89414	9.91701	4.22246	3.73406	7.89173	6.77882	7.73626	10.8413	11.1329	5.96159	5.49488	9.5095	5.87807	6.91599	7.70171	6.4251
METTL22	8.10645	2.62104	2.88209	5.68999	2.80456	4.03803	8.30142	3.2556	5.55165	1.89009	2.21988	1.88247	2.06739	3.83115	2.82123	3.84099	3.29852	3.07458
TP53BP1	27.4283	16.2446	15.7862	40.4407	8.32081	13.8153	23.6913	6.70593	14.4446	12.7819	11.9088	9.86171	12.3225	10.9732	16.0241	15.1808	9.72771	12.4753
TRO	0.148145	0.011564	0.2815	0.026176	0.038946	0.052854	0.058683	0.052703	0.171686	0.010785	0.271137	0.013466	0.090335	0.429357	0.12645	0.01519	0.069775	0.115054
RRP15	2.43249	1.67951	2.0294	1.52743	1.67967	2.00233	1.77401	1.5509	2.1703	1.89385	2.71909	1.97952	1.42211	2.89328	1.17573	1.63544	2.37953	1.20471
RHOA	143.148	179.276	155.036	138.409	211.821	183.066	141.877	210.371	185.315	150.549	129.989	129.69	120.895	127.7	115.856	119.841	131.86	105.853
DHX8	22.6217	19.8385	22.7755	19.3766	18.2906	24.2117	23.0029	22.3531	14.6686	17.9894	20.6591	17.083	11.6023	18.1179	11.9456	12.471	22.1315	9.5811
PMS2P4	0.987685	0.720439	1.08153	1.2231	1.65089	0.593866	2.16144	2.07336	1.5437	1.34648	3.38094	1.77032	2.22355	2.14408	1.31426	2.5286	3.0353	2.22078
PRKCZ	22.258	12.4756	13.803	19.1279	9.51562	13.825	19.2313	12.3566	13.5516	15.3591	15.7867	14.579	11.0163	15.249	13.6964	12.7319	13.4959	12.7484
ZFY	4.69099	7.78432	2.2736	0	0	0.013243	4.38017	5.12578	4.55334	0	1.861	4.35934	3.21108	2.72864	2.99576	2.89175	1.19213	0
IARS2	46.8746	40.9998	34.6838	48.9184	34.4579	41.0885	39.9738	33.1726	39.1837	46.4489	35.1739	29.1902	31.8235	31.0975	30.9518	33.0981	36.9904	24.0712
SYT1	0.056344	0.005588	0.093898	0.024598	0.012547	0.01443	0.018843	0.013271	0.109322	0	0.038581	0.024971	0.05647	0.044195	0.015226	0.030293	0.028328	0.01927
NAV3	0.031972	0.045961	0.084251	0.020585	0.118074	0.063602	0.037023	0.006519	0.101234	0.002148	0.325955	0.182895	0.025809	0.590729	0.108954	0.022246	0.232548	0.012563
IDH3G	25.61	14.7512	16.1026	21.4359	14.0566	14.4816	20.6703	17.7604	16.2261	20.5451	11.6	14.5189	16.1492	14.3872	17.0812	17.6957	15.7797	15.9492
ROGDI	20.2129	15.0614	18.1381	17.2584	12.3537	16.0384	19.8349	14.3891	17.7345	21.954	19.2447	22.2399	25.9822	20.7596	22.0002	20.8762	21.143	24.2937
PDZD4	0.192696	0.195779	0	0.188128	0.043711	0.086025	0.474601	0.033912	0	0.979355	0.131954	0.049887	0.095309	0.046439	0.084946	0.529916	0.05823	0.341299
ATP2B3	0.3839	0.205095	0	0.627568	0	0.020581	0.218315	0.028392	0	0.018091	0	0.005181	0.00969	0.04059	0.016342	0.135539	0	0.063604
ROCK1	12.3809	7.62991	11.6335	14.9104	6.3166	11.3722	13.6953	5.7418	12.4506	7.08823	7.55228	4.64853	4.20448	8.09268	4.35026	8.74126	6.90421	3.42983
CBFB	11.3078	14.0545	15.1635	14.2048	12.8952	12.2896	13.7325	12.2084	11.6825	17.3331	15.3791	18.3897	12.6924	27.845	19.0457	15.3949	13.0018	12.4248
PDK3	8.83437	5.69684	5.88232	7.17607	3.3948	9.84929	6.10748	4.40171	8.91602	4.46058	3.81935	2.24223	2.71341	2.80975	2.84641	4.5635	3.40298	2.65164
HYAL2	14.4308	7.58599	23.9779	14.1023	7.84169	17.3853	11.5494	20.5485	31.7027	19.1117	21.5726	35.7678	18.9183	31.8673	10.2711	11.2655	34.9128	15.3492
HDAC4	10.1965	6.32114	3.92797	7.68686	4.78649	9.18275	13.7989	4.99998	4.55909	2.04463	2.77321	1.90222	2.04595	1.88555	2.10438	3.35465	2.13496	1.17411
RASSF1	6.40983	7.74043	3.8988	5.05305	9.71656	6.43651	3.59852	7.42373	8.70583	6.89412	6.54137	6.8948	6.0245	7.42345	6.27053	3.73692	5.87746	3.52963
FGFR3	62.7712	18.8954	21.6541	43.8052	26.9687	65.767	59.1939	52.5264	28.685	50.5534	28.1285	25.9908	16.6794	27.0711	23.7687	38.6715	25.3284	19.1063
IFI35	17.8643	12.1125	27.303	8.69236	12.0259	6.69121	8.87086	13.9252	5.36813	12.8189	56.8968	45.0578	11.3994	105.088	23.1345	11.7522	117.488	15.2892
HEATR6	5.26742	3.71631	4.72866	4.88078	2.11014	2.75542	4.61709	3.48092	4.411	2.85837	3.7101	2.62571	1.60858	3.94338	1.88944	2.36014	4.01255	1.08758
COASY	31.354	36.5557	23.0699	34.1825	25.5199	26.3224	37.4961	24.0641	25.9068	12.3533	9.06814	7.26008	11.255	9.35197	10.4844	13.5628	9.08458	8.75515
PLEKHH3	10.2555	9.30082	15.192	9.33233	9.84309	19.3468	10.3739	12.4117	16.4007	15.3158	14.0656	15.8519	9.13135	24.353	10.7849	13.4158	24.6918	7.80641
MEF2A	7.98147	8.24773	7.18055	12.9034	8.62727	10.602	11.7741	7.24667	7.72756	5.96903	6.36671	5.19256	3.24526	5.94106	3.70332	6.98258	9.06124	3.47884
OTUD5	15.149	15.7446	17.4339	15.2018	15.2165	16.9421	17.0102	16.5689	16.5179	12.2548	9.76984	8.98035	8.0509	10.9119	7.50308	9.28332	11.5804	6.53878
TFE3	15.8217	12.735	17.6981	14.6866	16.5377	23.1321	14.086	16.1161	22.2266	6.21636	8.88181	6.09069	4.20724	10.8448	4.98919	6.41096	8.60691	3.68372
TBC1D25	5.46886	4.9139	4.91056	4.62317	4.80393	4.63363	4.44169	5.8957	6.04759	2.31363	2.02148	1.62353	1.41585	2.1114	1.21189	3.41945	3.11307	1.83779
ACSL4	14.9581	14.2403	24.1033	15.8714	18.1869	27.6467	18.7426	14.9637	32.199	25.3678	23.8153	18.9419	23.9787	23.5623	16.4919	18.4586	26.1947	11.6677
INPP5A	7.39834	6.32328	10.2468	6.96429	7.41156	10.7827	6.75128	11.8336	11.9394	7.85464	7.17837	6.20119	5.72429	8.07341	5.14401	6.47673	7.9022	4.35976
GPKOW	6.39259	8.84325	7.48804	4.40738	8.40932	8.1916	6.99408	9.26855	7.63088	13.0468	12.4095	9.82465	7.74586	12.7461	8.52814	6.36714	13.5477	8.37362
GRIPAP1	12.1654	11.0309	13.0631	11.3844	9.55381	11.1581	14.9047	7.6573	11.8308	13.6526	12.7842	10.016	6.71603	15.8969	9.51761	9.27497	14.3511	5.9526
FTSJ1	13.6661	14.2167	27.2645	9.17607	20.165	17.7091	16.4399	31.4959	42.6374	10.1289	24.0172	20.2455	12.4997	19.4709	15.1559	12.0535	29.9905	12.0382
PRR11	0.979139	0.267047	0.519728	1.41379	0.137159	0.45616	2.22424	0.310937	4.49736	1.07435	1.20303	0.836563	0.880106	2.00498	0.492786	1.80871	0.805468	0.52318
REEP1	10.7596	2.87656	0.191293	7.23424	0.148382	0.049514	10.1309	0.145837	0.13509	2.09104	0.992102	0.399082	2.94531	1.16495	4.51781	4.19088	0.158612	2.8909
ATP11A	11.6648	6.23282	7.21546	12.5004	6.82338	13.0686	20.7007	8.06367	15.1579	3.4319	3.13483	2.98535	2.60299	4.97527	1.79387	6.07617	3.97764	2.71372
POLR1A	9.0911	7.9754	9.14157	11.175	6.27403	8.86459	9.50865	6.53622	9.39616	4.00974	5.89481	3.65888	2.63867	6.9834	2.4107	4.44159	5.7953	1.88674
LAPTM4A	113.823	135.709	143.57	110.274	90.6087	133.514	94.3227	138.282	80.0433	104.884	94.8428	101.557	73.448	78.6599	74.1966	70.3531	87.6014	70.3964
TTC7A	23.3637	7.68962	7.58801	23.0425	8.73907	8.98248	15.0524	8.74281	13.9298	9.15585	4.6407	6.33774	6.999	5.91948	4.38936	8.79871	6.5271	6.58991
IP6K2	27.3601	20.7526	34.9222	36.8811	16.525	26.9218	34.5312	20.8088	35.3285	29.8753	24.384	38.8009	20.2456	44.696	27.1422	29.5964	34.3252	27.8536
STON1-GTF2A1L	0.005573	0.065347	0.05903	0	0	0	0	0	0.293268	0.026212	0.018488	0	0	0.065936	0	0	0.183526	0
SRBD1	4.22451	3.04978	3.64332	3.94792	2.5486	3.01623	4.24154	1.92829	3.82691	4.28109	5.02233	4.70224	3.2349	5.15508	2.94948	3.61089	4.91042	2.74277
KIF2A	21.5892	21.9951	18.0733	25.4811	15.4161	19.8492	25.1965	14.0983	15.8496	14.2045	15.391	9.16848	9.47489	14.259	12.2485	13.023	14.426	9.0584
RASGRP2	0	0	0.025224	0	0	0	0.060946	0	0	0	0	0.0467	0	0.165018	0.371066	0.012256	0.054638	0
PSME4	24.8782	15.4206	21.6946	32.2719	19.9888	21.0511	31.3209	16.4772	47.3096	14.5959	12.9091	10.3212	7.1037	15.8965	7.50325	15.2061	13.7446	7.26661
IFT80	32.3539	17.2278	7.78227	50.8929	11.488	7.14959	27.2664	4.97608	4.44095	24.2189	9.9688	5.97795	17.1755	6.85503	19.5587	19.2612	4.32458	16.6117
SIRT2	20.7028	22.1062	15.6556	21.0233	17.6227	13.4001	20.8859	19.7485	13.4331	22.5553	17.6487	15.6685	19.2634	18.4965	21.5243	16.1104	18.7104	17.4328
ERLEC1	24.3898	29.9923	24.7144	24.8785	28.9224	23.3414	20.871	25.7945	20.5884	32.4718	31.499	36.7092	28.8367	32.5938	28.1617	31.1608	33.3039	25.9274
PPP2R5B	8.02328	8.30537	9.40545	5.11017	14.8981	14.4839	8.30491	11.3952	13.5832	4.65214	7.89508	7.25641	2.92751	10.9354	3.72026	3.66009	10.3618	3.4637
PYGM	0.068275	0.016803	0.047056	0	0.037729	0.032239	0.310507	0	0.04696	0	0.009882	0.019567	0.029344	0.109329	0.031086	0	0.289455	0.028405
PAGE1	0	0	0	0	0	0	0	0	0	0	0	0	0	0	0	0	0	0
PITX1	60.1134	56.9467	36.7868	40.4749	61.8965	59.4541	56.0155	98.6197	47.5515	38.2987	33.9043	17.7229	18.4023	41.5399	17.8291	36.7593	47.1347	19.1591
TRPC7	0	0	0	0	0	0	0	0	0	0	0	0	0	0.086462	0	0.016713	0.022799	0
MAST4	16.5016	11.4038	17.293	17.639	11.6083	16.7723	15.2558	10.2646	22.6463	5.82716	6.93267	5.93762	2.54782	8.46423	4.22012	9.89203	10.818	2.62667
ADGRF5	1.00756	0.309604	0.439675	0.25442	0.18673	0.291883	0.320381	0.010982	0.103393	0.957389	0.758533	0.650448	5.42679	0.549412	5.5787	2.77268	1.03579	0.711981
SDK2	0.743222	0.280865	2.18079	0.150232	0.056964	2.22334	0.68258	0.645952	7.34203	0.126006	0.655139	0.409824	0.017747	1.04304	0.080599	0.395887	0.70514	0.077522
ADAM7	0.007241	0	0.009758	0.003903	0	0	0.022083	0	0	0.004168	0.027035	0.055754	0	0.022977	0.021994	0.020945	0.001618	0
NUP133	14.445	13.6068	10.339	14.6667	12.2039	11.0843	11.3109	10.8699	12.173	14.6188	11.6299	10.4814	7.86781	11.1478	8.53893	8.4455	12.1465	8.54841
NUCKS1	36.4671	35.045	42.0996	39.0532	25.1085	47.1084	36.6154	32.7788	45.3887	42.0665	41.7934	32.8161	28.2787	35.2613	26.5799	32.8738	36.9761	19.084
VPS35	47.5862	52.8105	39.3724	49.3287	47.0479	38.8136	43.0541	35.8777	51.0619	42.6439	41.9597	36.274	26.1373	41.894	31.0401	25.2545	41.3569	24.7005
DNAJA2	32.5771	39.2506	34.1474	33.0889	29.4419	27.0018	33.5144	32.648	26.3838	59.2244	49.9001	43.6975	45.3183	53.5612	41.8035	35.6487	51.9599	44.2876
BCL3	18.4581	20.0459	34.2389	13.3662	76.8252	64.9761	19.5753	33.9831	44.9888	1.19249	3.10169	2.06824	1.02049	4.22017	1.32321	4.74782	4.65182	0.761718
KCNAB2	4.64381	1.78892	0.966968	4.16185	0.654208	1.15622	6.63654	0.639709	1.5615	0.976188	1.48081	0.136392	1.27	0.521021	1.25487	2.04346	0.648378	1.50876
ABCC9	0.57301	1.63593	1.16154	2.80671	2.32761	5.37352	2.53316	1.72686	1.16202	1.04082	0.591348	1.09755	1.41171	0.811655	1.53506	1.60451	0.175085	1.11025
GAL	0	0.044045	0.183049	0	0.479379	0.587232	0	0.117002	0.233758	0	0.293684	0.076242	0	0.213224	0.033153	0	0.479532	0.023435
CLEC2D	1.59018	0.266553	1.55313	3.78794	0.282795	1.41609	2.9764	0.1063	0.69026	0.216291	1.04608	0.652167	0.285148	0.912962	0.345923	1.54781	1.00734	0.478917
FUNDC1	3.57886	5.05693	8.98165	4.52912	5.43719	6.82386	4.96934	5.69355	6.25234	15.5517	12.8707	14.6969	8.83431	14.6229	10.0197	9.34703	15.7344	11.3004
MAOB	1.01937	0.073225	1.32898	1.11628	0.093885	0.890528	1.43424	0.472074	0.963924	0.467971	0.762334	0.657573	0.07689	0.735122	0.255813	0.481524	0.232662	0.168443
RORA	9.28848	11.7121	5.74999	7.49001	8.48167	9.36721	7.80383	9.13248	3.02982	8.31516	5.53772	1.90485	3.98016	3.91846	4.60026	7.69799	4.24898	4.71465
DRD4	0.538318	0.156716	0.161918	0.271254	0.12945	0.571503	0.637739	0.061981	0.430076	0	0	0	0	0.074241	0.092053	0	0.075843	0
TGFBR3	4.22221	2.38833	0.462971	4.79503	1.73971	0.778469	3.13606	0.516592	0.243357	0.765329	1.05962	0.374704	0.696421	0.490481	1.24464	1.33157	0.278032	0.273717
KIAA1107	1.20383	0	0.662624	0	0	0	0.879694	0	0.099176	1.98531	1.74819	0.370618	0	1.53661	0.486503	0	0	0
PLA2G10	7.14524	1.60522	1.24549	6.16083	0.485037	0.903461	6.17366	0.330563	2.72088	6.25732	1.96142	2.24558	8.37829	1.8351	7.96072	5.37187	1.57898	4.7827
HES2	5.23998	6.21851	12.2278	6.28236	5.28565	6.32012	3.39718	11.2893	21.8603	5.4048	8.50509	18.881	2.40133	34.1868	3.20314	4.61899	19.6333	3.8828
ATP1B3	43.7199	48.0824	35.275	31.963	42.3899	44.9769	40.8791	83.69	41.2602	48.245	42.7724	27.5036	23.5176	23.7721	22.2454	36.8449	22.5996	32.9799
NEDD4	2.77224	4.21666	4.75011	3.21787	3.98873	4.51097	2.86266	4.21916	5.56073	1.75286	5.79669	4.24991	1.24925	6.78828	0.935342	1.87729	7.8131	1.09549
PIGB	8.70267	3.74365	6.20245	11.038	3.49284	4.57948	8.12947	3.05697	5.86078	2.86844	5.61624	4.46394	1.7865	4.91225	1.92204	5.51161	4.77094	2.21388
MAPK6	43.9184	70.904	45.1924	36.7155	101.796	42.0982	49.3012	73.8683	32.656	46.7024	63.5586	45.9435	34.4429	62.9612	28.8993	37.015	75.8583	23.321
GNB5	17.2456	8.61847	13.4356	11.9156	10.2825	17.1254	13.2207	13.6477	13.0154	11.3429	14.4236	11.3222	12.69	11.8992	11.1622	11.5095	11.8231	10.0084
RAB27A	5.99352	6.03713	5.60303	7.89964	8.90162	4.99948	7.4454	12.3577	6.7007	4.26717	2.88809	2.16783	2.24932	2.99462	2.75255	4.7018	3.91147	2.01984
HDHD5	14.9477	17.0626	12.6253	15.6862	18.7179	9.74238	8.26863	22.7373	8.05885	22.8414	8.1965	9.17918	15.3418	12.7224	10.3095	19.5034	16.2315	14.2918
UFD1	16.5614	13.3191	17.4979	12.9051	14.2086	11.013	15.5115	12.4382	13.7316	17.9009	16.5296	19.8703	15.0789	25.7183	14.6252	16.8788	25.1241	16.6105
LRP6	6.04714	7.2521	7.82231	8.0444	6.39782	10.2726	7.77821	5.56021	9.72367	7.95178	8.66561	7.00397	5.96617	6.46747	5.09525	8.23094	7.57724	4.54596
GUCY2C	0.287933	0.074673	0.035582	0.431723	0.094846	0.075847	0.271444	0.052177	0.071333	0.039935	0.098477	0.024504	0.064805	0.046928	0.061757	0.129228	0.098214	0.05488
SCT	0.131703	0.046758	0.115237	0.623598	0.193345	0	0.986934	0.477676	0.137438	0	0.098329	0	0	0	0	0.115315	0	0
PHRF1	14.1122	11.2581	10.7516	10.8423	10.3192	15.5293	13.3097	8.75617	14.8289	9.54556	7.73391	10.1393	4.51863	11.7114	5.53371	7.43149	9.94126	3.64639
ELP1	14.8863	10.6189	8.03929	16.9896	6.1869	8.36246	12.1741	5.0135	10.9286	12.7097	10.257	8.46128	6.91741	9.97829	7.16425	8.44336	13.5827	6.2188
NUCB2	64.0328	60.8867	21.2302	92.2545	36.1087	16.507	79.5711	18.6307	8.04383	115.197	39.7646	34.6805	62.4479	22.6396	71.5476	81.3746	15.8816	94.7891
PFN2	104.429	75.5855	40.2879	81.8351	42.984	26.8891	74.64	38.1863	48.3188	48.2393	39.9737	32.2377	55.4977	39.7411	44.5067	41.3346	32.0575	44.212
PTPN3	17.8887	16.3652	13.9983	19.4493	15.6595	22.7197	16.3001	10.9071	12.6814	14.5379	12.1768	9.57187	8.20244	11.2856	8.27456	11.907	11.88	7.10704
SPTB	0.068281	0.067256	0.029573	0.51033	0.140661	0.070709	0.13118	0.07353	0.126268	0.077846	0.275438	0.032293	0.076008	0.052356	0.056959	0.25086	0.238175	0.086603
DAPP1	54.7656	39.5116	17.4473	38.6843	28.6282	18.1316	36.2406	23.069	15.7519	63.7062	25.0452	29.9843	26.3109	44.8605	46.8027	22.389	41.4676	57.126
FGF10	0	0	0	0	0	0	0	0	0	0	0	0	0	0	0	0	0.080964	0
SLC44A1	12.7583	10.7109	11.8807	11.726	8.05559	12.5241	12.6901	9.41451	16.7088	10.5173	11.0586	8.6907	11.8674	7.01177	9.19284	9.97847	15.974	8.37087
TMEM260	12.8949	6.95022	6.81343	14.0949	4.69331	9.69818	10.8175	5.49469	7.02363	8.32967	6.69409	6.7767	5.16682	5.41339	3.92134	8.56723	8.13066	4.88087
SMG6	12.7054	11.3236	9.50937	17.776	10.3647	7.83096	15.2519	8.82096	16.8655	5.46002	6.53871	5.78678	4.35092	8.53858	5.107	7.56109	7.13093	3.96036
EXOC5	23.7866	17.8942	19.4525	25.5413	17.6759	22.9681	23.3214	16.0432	24.6453	17.1519	21.4725	16.3312	10.4231	18.7642	11.8807	18.9713	19.7171	11.1563
CLTCL1	3.63173	2.21063	2.23216	3.78156	1.16122	1.32441	2.48897	0.881751	2.13706	2.03005	1.2999	0.830129	0.769954	1.60099	0.959423	1.48206	1.35946	0.954032
FGF22	0.403043	0.14688	0.145295	0.284628	0.125275	0.189007	0.356437	0.41845	0.455608	0.076457	0	0	0.115656	0.127876	0	0	0.275059	0.176012
FSTL3	3.69669	3.67002	15.8451	3.56589	6.30339	19.8162	5.40489	8.59503	41.7867	4.7714	7.20707	24.6523	2.28566	15.7524	2.23963	1.95829	4.84741	1.88609
DGCR2	28.3536	26.0991	29.8365	25.5207	27.1979	37.9017	26.5351	28.2804	40.6576	26.3341	24.6691	30.3689	15.175	31.9072	14.0464	20.2805	29.8826	13.1639
RNF126	14.1652	14.8435	12.8764	11.0368	14.6369	10.4494	11.8094	24.5788	23.1025	8.10233	8.94083	7.07507	4.9986	13.4644	5.86112	7.72847	13.5678	6.80232
MNT	9.2138	10.1712	8.66036	9.39696	15.1507	15.4136	11.7879	16.9124	15.7465	0.968915	1.74179	0.755927	1.02603	2.12444	0.80587	3.13115	1.736	0.702053
ZXDC	22.5946	17.097	8.83158	22.2205	16.0042	13.4757	17.0453	12.7083	12.6944	5.03104	6.40426	4.54848	4.88674	4.48692	4.4593	7.62876	5.96709	3.72316
JMJD6	5.20266	6.2679	9.23951	6.58089	5.82963	5.18907	5.91462	4.41236	9.2973	6.68346	8.1491	6.1623	5.43353	9.18895	3.39918	5.09663	8.46339	3.64757
POLB	15.779	12.5814	21.0555	14.4041	11.2977	17.1752	12.508	12.6016	9.80994	16.7582	20.436	20.8578	16.2982	21.8357	20.7469	17.0711	23.6405	18.3728
ST6GALNAC1	65.7571	56.5753	91.4374	81.6783	89.1932	110.88	106.298	123.994	65.329	48.0446	73.7575	79.7167	58.026	42.6457	44.4079	57.614	73.6736	33.1063
WIPI1	16.7015	15.8997	13.5221	23.5648	24.3982	16.1946	19.2298	25.4706	16.0819	25.1069	17.463	15.7502	30.2054	17.0561	19.1582	21.2654	18.2087	9.40533
FRMPD1	0	0	0.041305	0.05549	0	0	0.033267	0	0	0.024717	0.071389	0	0	0.045901	0.011959	0.028033	0.077664	0.017903
GBA2	29.6286	18.4369	15.6562	28.0326	17.3111	18.9949	32.0739	19.3387	25.1047	18.5599	16.8377	13.637	11.9651	17.8024	11.7876	19.4215	25.6853	10.575
NDST1	21.9651	16.666	40.3911	19.6423	16.6465	29.231	19.3703	22.9305	73.5903	9.78054	17.0179	14.5722	5.27702	25.3255	6.9814	12.5522	24.8718	4.69488
ASNS	14.6103	106.502	23.3147	14.9858	93.1749	20.3895	7.50822	58.2899	6.03474	3.85272	7.16959	9.39841	4.51293	6.14486	2.8157	5.08509	9.90776	2.27023
AP3M2	11.6606	6.18297	3.26296	15.7621	4.92539	3.05666	10.1125	3.15855	4.519	4.62257	5.13824	3.91508	3.05665	6.15376	6.25458	5.55211	3.91033	5.04394
CNGB1	0.984887	0.030449	0.110447	0.52715	0.132218	0.109144	0.389564	0.011311	0.086712	0.017769	0.117336	0.030013	0.01038	0.466604	0.026241	0.021384	0.477245	0.175196
ST6GALNAC2	18.147	28.647	17.2665	22.2972	22.5889	20.789	23.2883	22.8357	33.8313	15.5239	17.7919	15.3105	12.317	17.7058	19.4842	15.8286	13.1312	16.6401
CHAT	0	0.021256	0	0	0	0	0	0	0	0.008274	0	0	0	0.046173	0.053409	0.006626	0.049713	0.022609
PABPC1	100.092	188.192	200.039	133.93	225.39	285.33	166.313	282.499	288.458	65.6134	52.2371	27.607	39.7671	48.7172	60.8617	120.482	35.8126	57.9086
TESK2	3.10452	1.64937	1.20514	4.06198	2.10437	1.96076	2.61894	1.89361	1.18911	3.10747	1.62628	1.44529	2.11139	1.17208	1.71688	3.58182	1.39998	1.84417
CFAP20	29.9972	29.6086	13.7683	27.5167	22.2756	10.249	25.412	16.9779	9.233	37.8192	23.4346	20.1248	28.4229	21.6478	37.7424	24.7377	21.7343	36.1294
CSNK2A2	17.1951	25.2173	27.6053	18.8895	32.4193	31.764	20.8323	31.7384	35.8182	11.2049	9.71392	7.33294	5.96581	9.98232	5.52491	13.6395	10.8473	4.99616
PTPN21	7.97525	6.01602	6.54285	7.99088	5.84449	5.21718	7.00154	3.52413	6.16196	2.79918	2.72989	3.52276	2.85725	4.15674	2.29819	4.39844	2.55755	2.03991
EIF2B3	11.7202	9.92642	9.05338	10.5816	10.1685	4.96278	10.5407	9.34426	6.20487	12.4083	13.1498	11.0892	11.1924	14.2295	10.9608	8.51008	12.2846	10.5164
CAMK2A	0.033935	0	0.028276	0.461555	0.011298	0.064659	0.24259	0	0.126982	0.009417	0.047211	0.038057	0	0.146142	0.072388	0.233105	0.038484	0.020472
TCOF1	5.9493	5.51154	8.79095	4.95821	5.41753	6.95823	7.69548	4.39561	7.38794	4.20784	4.39221	3.3317	2.48404	5.18147	3.03	4.7923	4.8857	2.30334
CDC42	142.265	121.876	178.239	151.456	116.579	166.421	145.155	166.295	159.012	286.914	257.052	272.215	210.109	256.818	197.851	166.25	252.219	212.562
OSBPL3	14.3273	8.23292	10.8646	15.5351	9.0637	10.2552	12.112	7.6843	16.8673	5.75621	9.30351	6.50957	3.48541	13.8963	3.93322	6.53999	10.7491	3.95852
EPHA8	0	0	0	0	0	0	0	0	0	0.005219	0.022083	0	0.008585	0.007519	0.040761	0.028319	0.017335	0.01248
SLC12A3	0	0	0	0	0	0	0	0	0	0	0.107957	0.003316	0	0.199403	0.120234	0.043944	0.012233	0.019689
RAD18	2.48789	2.17252	1.72886	3.33775	1.10291	1.35068	3.46422	1.20958	1.81041	1.76695	1.86262	2.15204	1.57527	2.24587	1.27183	2.20399	2.09415	1.55028
ATP2B1	8.94829	7.31438	5.63214	10.4892	7.4059	6.50251	8.65474	5.55139	6.06335	6.51426	4.69095	4.64201	5.41006	4.4974	5.41183	6.03619	5.13207	4.47284
TRPM5	0.010785	0.032067	0.019151	0.04213	0	0.016046	0	0	0.070258	0	0.018054	0	0	0	0.030123	0.008431	0.0173	0.01183
NCK2	11.5534	9.33172	24.6059	12.4494	8.46683	20.8779	7.30216	8.33035	7.3171	10.6672	9.15887	25.013	12.414	5.74951	24.5613	10.7385	10.2979	19.5969
MAP4K4	21.4607	18.1897	25.4225	20.3305	20.9646	32.5698	25.2022	13.9735	29.7966	10.1946	18.1408	20.454	5.57793	29.0668	6.00711	10.2034	24.2414	5.55181
MGAT4A	3.22921	3.7176	3.85618	4.61661	5.04718	6.5371	4.20453	6.21468	4.06076	2.69471	3.72527	6.17628	3.54652	4.3621	3.22785	4.52267	3.25385	2.36024
RPL31	82.5973	88.0963	99.64	73.5607	92.7742	66.4337	74.6015	97.3858	100.99	570.701	355.329	466.196	564.449	281.092	508.42	553.255	198.77	760.243
WDR1	85.9861	80.6474	92.9532	76.054	93.9402	113.868	76.0098	91.1951	111.152	94.6533	70.0328	68.4849	53.0175	68.058	50.3999	58.1066	82.0053	42.5195
SNX13	14.8948	12.8197	9.99924	19.72	15.1218	11.6252	15.1444	10.6668	10.4441	13.1928	12.7831	11.6716	9.60976	9.95096	10.2416	13.6315	12.1344	11.1702
MS4A12	0	0	0	0	0	0	0	0	0	0	0	0	0	0	0.034472	0	0	0
ARHGAP10	3.34779	2.64902	4.56917	3.48828	2.93808	3.88944	4.0633	4.37087	4.02684	4.27899	2.95412	3.52045	2.85697	5.59069	3.31502	4.46001	4.04766	2.88123
RPS6KA2	14.3502	18.2895	10.3928	15.3063	20.3517	12.6593	12.5615	16.9566	7.38644	11.2726	4.88154	4.47062	6.63126	3.31506	4.47426	9.53918	4.23119	4.09744
ING3	4.9543	4.27702	3.03118	6.48228	5.3655	3.26986	4.77846	3.50381	2.82215	6.8539	6.78985	5.58869	5.05555	4.64364	5.62169	5.70277	3.97205	5.69067
VASH1	0.596502	0.546148	1.06911	1.11715	0.513874	0.55334	0.978465	0.181628	1.51307	0.390951	0.53854	0.216247	0.279184	0.572566	0.465932	0.431509	0.564496	0.192065
LMCD1	0.484191	0.175822	0.388605	0.654169	0.142421	0.297439	0.933861	0.25965	2.29101	0.679659	0.556402	0.597936	1.96568	0.301394	1.32904	1.26739	0.221748	0.611822
BUD23	45.5007	43.6881	25.9509	35.5205	46.6479	23.4424	36.6783	33.3791	20.9771	68.5758	30.7459	26.6806	52.36	32.9115	55.9775	36.0824	35.2797	55.1468
SEL1L	13.4149	17.3727	23.561	14.1077	25.8816	19.5506	18.2353	21.6242	20.3061	17.0906	22.4043	23.0728	11.8273	20.7221	10.714	14.632	22.118	9.76957
TRIP13	10.4408	4.99505	1.545	8.43617	1.36482	0.27168	5.23578	1.23116	1.79714	7.16972	3.48456	1.91474	4.10952	3.23018	5.9243	5.78137	1.39191	8.42199
ATP6AP1	38.1763	56.6846	56.6995	36.246	58.8748	63.4966	28.7049	44.402	55.0505	40.5117	35.5852	43.1274	32.3258	43.7946	34.2373	22.9572	31.805	24.0129
TCF3	13.0036	13.2527	18.5357	9.56368	10.2632	18.1704	13.1725	12.6237	22.8575	7.00305	8.97088	13.7253	4.77309	13.9218	6.16155	11.7916	12.619	3.81779
TRIB2	10.9938	16.1686	15.1925	9.52435	29.5775	19.7506	8.63008	19.9977	12.59	4.66429	13.5478	10.3471	3.83684	14.9235	4.0693	6.56765	17.7542	3.2777
DAZAP1	39.2661	36.3236	28.6847	36.8074	35.1994	34.5875	38.0709	38.319	37.9123	27.5579	28.4128	30.7549	19.593	31.2589	21.0873	21.2313	25.2232	15.8423
MBD3	23.5639	26.8299	22.3743	29.4029	27.2654	27.3221	28.2432	24.1296	43.8361	24.315	26.8447	31.0104	17.7149	28.3751	19.259	21.3263	34.4524	17.9897
PRLH	0	0	0	0	0	0	0	0	0	0	0	0	0	0	0	0	0	0
HLTF	6.72273	6.04719	3.60999	9.46763	2.56961	4.12621	8.04966	2.95859	4.33892	8.26023	5.51413	5.21526	4.78706	5.0002	5.50994	6.42236	3.57994	3.73708
FAM50A	17.7051	23.3212	19.8656	14.9979	21.2129	18.4927	16.3545	18.4041	25.0666	18.8978	21.7008	18.7008	13.504	23.8366	11.2282	15.622	20.1464	13.1459
FAM3A	14.2279	10.8289	10.7202	12.3471	10.2123	11.1932	7.16494	10.0743	8.05642	11.8787	8.92131	6.50953	14.0436	13.0509	11.749	12.414	11.5397	10.4071
CPSF1	30.9822	15.8856	14.4345	31.2422	11.859	14.2719	30.5025	12.8374	29.8487	7.22796	7.6234	6.40197	4.85667	9.28694	6.27107	10.4962	8.40022	5.53982
MYO3B	0	0.088027	0.067999	0.018221	0.043572	0	0.016386	0.03439	0.081485	0.101935	0.351034	0.077538	0	0.084308	0	0.077769	0.085196	0.014749
CYBRD1	2.16791	3.26902	9.85205	5.16218	2.0829	5.24368	7.02774	3.65868	4.66986	7.18264	3.80361	1.63716	11.1391	3.06552	3.48584	2.14884	1.67586	3.25828
CDH19	0.042722	0.012712	0.1791	0	0.009514	0.109157	0.01424	0.010062	0	0.007851	0.103813	0.129181	0.010372	0.095779	0	0.011485	0.01611	0.038914
PDCD2	16.4965	15.8248	14.9434	14.9672	13.5784	11.8597	14.284	16.2504	14.8922	17.3523	14.8865	14.8855	17.5647	17.8876	12.755	17.0905	15.4787	17.4252
SLC6A15	0.298556	0.658785	0.351692	0.194572	0.285714	0.458672	0.130106	1.08028	1.98699	0.382784	0.878168	0.524566	0.20629	0.864834	0.094293	0.325135	0.753864	0.109864
RDH11	20.8885	20.2532	48.8084	15.218	25.2818	39.3825	23.7812	24.847	49.0679	34.2544	68.2722	50.3646	35.0509	61.764	26.5558	24.4538	61.9362	19.0368
PRKACA	11.9283	9.17954	17.3091	14.6048	10.7457	21.7013	20.6277	15.7138	18.4367	5.43998	2.96222	3.44058	4.73829	4.54981	3.6795	7.9167	4.48646	3.06737
ADGRL1	22.0394	11.2468	17.4815	16.3186	9.72069	18.7119	22.1012	12.9469	12.7863	7.327	5.63095	3.45341	4.83341	6.07069	4.92389	8.42299	7.0255	2.3741
SPP2	0	0	0	0	0	0	0	0	0	0	0	0	0	0	0	0	0	0
ACTN1	39.0652	41.5282	61.1779	45.764	30.7128	56.3175	38.3661	31.3873	109.204	17.3843	29.4727	31.5219	12.6431	54.5614	16.1354	14.5663	30.9075	9.75974
ZFYVE26	8.55666	6.85863	8.60102	7.25441	4.88342	6.52585	6.67585	4.5586	7.55856	3.4854	8.30862	5.00595	2.59319	9.39924	3.24822	4.54961	10.8972	2.64397
RPS6KA6	3.02345	2.97033	1.65203	4.13422	2.49204	1.65851	2.68721	0.84309	1.76957	2.98756	1.67708	0.481765	1.63929	1.14759	1.70162	2.48199	1.05034	1.55973
EPN2	20.6489	9.23219	11.1615	17.8544	6.65525	12.8592	19.3736	8.38494	12.6876	8.43035	6.22209	4.29667	4.22445	7.29007	4.11652	9.39355	8.0204	5.63826
PTPN18	35.7068	20.6028	17.897	27.9927	18.1588	13.5895	31.1808	20.6836	13.4048	12.7144	7.04374	9.37775	11.3584	6.23658	9.03391	15.5023	7.56989	10.0697
LIMS2	0.810433	0.064676	0	0.517938	0.084074	0.028866	0.197799	0	0.192663	0	0.009887	0	0	0	0.072244	0.084057	0.026273	0.040215
ASIC4	0	0.022362	0.061894	0	0.075316	0	0	0	0.154157	0	0	0.052081	0	0.079299	0.021991	0.076363	0.020321	0.032027
SPEG	0.204602	0.697702	1.62826	0.528813	0.502641	2.01877	1.38445	0.377676	4.75917	0.212529	0.754978	1.00369	0.022772	1.52878	0.187421	0.88904	0.480652	0.248893
LNX1	6.48589	7.79783	6.76342	7.08229	5.86911	7.19964	8.28854	11.4674	4.26884	11.2267	8.44885	5.68491	6.47551	6.46577	5.77405	10.2284	7.30447	5.08761
ALDH3A2	91.1942	40.8791	24.2273	57.4593	23.0269	38.3663	89.6723	37.1353	37.944	79.2556	49.2368	36.123	54.1326	32.8072	46.4637	42.5139	39.8495	42.3003
TFRC	48.4025	101.59	43.8063	40.355	111.348	47.2754	37.6941	88.8281	73.6924	15.7179	23.8948	26.0817	11.6581	28.7842	14.0363	15.2376	32.1536	10.3391
SREBF1	57.6024	84.6041	45.2786	62.1159	103.157	57.6695	68.1041	86.5038	109.385	44.5219	36.0784	24.8185	38.2505	50.2329	31.1293	56.6146	52.8319	31.7495
TRPC5	0.139134	0	0.012929	0.144986	0	0	0.155387	0.021782	0.01929	0	0.018223	0.010574	0	0.039055	0	0.079647	0.011663	0.020919
AFF4	23.1893	22.476	45.2966	25.945	23.0408	48.3416	36.9172	25.5252	49.5184	14.3968	27.6139	14.2441	8.33047	32.0477	8.62721	17.1744	22.8276	6.33455
UBE2D1	9.74989	10.9038	9.93557	13.6289	9.91616	7.75804	7.13572	8.90443	12.2258	12.2711	12.1979	9.23205	9.84857	7.71854	6.90549	8.63946	12.8502	6.38562
MPP5	12.5524	10.5664	15.2782	17.0261	8.25476	13.216	13.0901	10.9219	13.7574	14.8881	18.1571	13.9878	8.93628	17.2036	10.1398	13.3126	18.7	7.02805
RHOBTB1	4.61568	3.89142	2.26741	4.59511	2.32027	2.05455	2.9152	0.919049	2.75801	2.25156	2.09983	1.78104	1.74075	2.54456	2.28033	2.3341	1.80864	2.06596
SMC1A	11.9338	10.1404	9.6653	14.812	10.1791	8.36178	10.4479	6.26333	7.05973	9.09089	5.86177	3.09879	2.4663	5.41397	3.20967	6.22424	6.15912	4.08695
HSD17B10	26.5456	22.3462	27.1467	22.2947	26.5349	21.8129	17.966	31.7068	28.5765	44.4105	32.408	37.3361	39.6784	42.1897	33.2206	27.2479	41.3062	38.4016
MARK2	26.1084	19.8521	29.5151	30.9495	23.2606	30.2419	35.286	24.4378	29.5586	10.3224	10.3326	6.61707	8.36091	13.6097	7.03409	11.5229	14.0375	6.21334
HMMR	2.27407	0.860784	0.627179	2.26751	0.555676	0.526292	3.53283	0.578696	2.26782	5.10869	3.72038	3.70051	4.29456	3.64027	4.98449	5.10754	1.46833	4.12533
CHFR	24.3311	18.338	9.63864	27.4436	17.4729	13.3023	22.6713	14.9665	19.751	11.8062	16.4881	9.88829	9.38778	16.4865	9.87112	11.6368	14.2795	7.47832
TRHDE	0	0.005007	0	0	0	0.006464	0	0	0.093983	0.001757	0.019805	0	0.003022	0.011803	0.006844	0.01357	0	0.017243
P4HA2	26.0553	16.5053	22.0253	20.7604	13.0328	22.0678	13.768	12.3179	27.1925	17.3265	19.3001	22.1142	12.5453	18.5519	13.5648	9.77608	16.8453	12.2917
FCGR2B	0	0	0	0	0	0	0	0	0	0.010709	0.05589	0	0	0.012402	0	0.069766	0.052986	0
NFATC3	8.85025	7.17784	6.41258	10.5316	2.4681	7.46264	9.26859	5.56794	6.09561	5.35383	3.72987	2.83267	4.38696	3.52434	4.45486	7.1986	4.59809	3.03134
TRNT1	10.237	8.91148	7.96608	13.9237	8.53108	9.45454	10.1139	7.04192	8.87035	4.26206	6.35946	5.31141	4.7717	5.24587	5.17358	4.65251	5.14597	3.37683
ACADVL	178.212	77.9469	85.4136	161.73	72.2299	126.985	169.211	69.966	156.282	99.246	93.5972	74	74.9995	113.972	82.4065	85.6837	99.1985	65.2377
STK10	6.63539	6.40834	8.13493	6.34425	6.96185	7.9023	6.84841	5.38153	10.3132	3.32835	6.78152	5.66816	2.19471	9.61662	2.04152	3.95711	7.89192	1.89377
FBXW11	19.8859	13.8276	20.976	22.8065	16.4036	24.1605	18.589	17.6884	23.6618	15.2124	24.9975	18.3465	9.37935	21.7026	14.458	16.0572	20.8095	9.04274
ACAP1	4.83479	1.72189	1.05176	6.64574	1.24353	1.6157	3.47421	2.19859	4.06561	2.17024	2.87663	1.55493	2.86934	3.28106	2.91872	3.04037	2.79372	4.36305
CRMP1	0.925932	0.078729	0.671583	0.656597	0.334947	0.428293	0.882527	0.435184	0.533757	0.080156	0.282107	0.152681	0.077245	0.398061	0.162817	0.654669	0.207373	0.133313
EVC	3.0615	1.67065	4.39878	2.70169	1.8815	3.86164	3.7498	2.32641	5.129	1.06218	2.62479	1.68387	1.06165	2.32009	1.40172	2.19717	2.24158	0.840714
DERL2	11.1844	7.97353	11.3081	9.35393	9.174	7.95148	7.95728	9.10411	8.58986	8.5986	13.6194	13.2979	8.44618	15.2453	9.03714	7.42593	7.36477	7.15199
SIDT1	7.75037	4.25117	8.38445	9.84063	3.94391	7.64034	12.1211	3.67961	4.63156	4.12768	5.58507	5.56113	2.95044	7.42026	3.54147	5.76616	5.21565	3.2759
NDE1	8.35787	8.57075	11.1676	11.34	11.4197	14.8432	17.1503	11.1459	17.7974	7.13417	9.98518	7.69061	3.49093	8.47513	5.65621	5.77903	9.85506	4.87553
MRVI1	1.41817	0.142848	0.32707	0.913142	0.020175	0.04711	1.38777	0.020664	0.034414	0.093967	0.192366	0.172133	0	0.177439	0.088539	0.207611	0.116068	0.078168
TMEM38A	6.73634	3.92608	7.50204	5.58417	3.24604	5.0217	5.54017	4.20882	7.42251	7.32359	7.9402	9.29448	9.07745	7.98862	8.81714	6.85313	9.09033	7.21918
AP1M1	13.7865	4.13311	2.98565	12.8077	3.5734	5.55294	11.2219	3.03937	8.93958	3.67264	4.91904	2.98358	4.67406	7.058	3.8382	5.28684	8.42736	3.677
PVR	5.22651	4.47906	7.22124	7.10347	9.20298	8.12117	4.85891	15.5307	17.7662	3.84601	5.55197	14.752	2.97888	8.58182	3.73657	3.90622	7.66165	2.33221
XRCC1	12.1303	10.2254	5.92938	10.966	6.76845	6.58466	8.62962	5.2477	3.57418	7.40668	7.97159	3.87907	3.30834	7.82198	4.86161	7.38976	4.7653	6.24886
SCARB1	8.38754	3.92145	24.9679	8.98988	8.63283	22.5491	9.97903	9.41882	28.7387	1.71646	9.1159	6.26185	1.89686	14.2319	3.92631	2.58013	9.9538	1.14191
CYP2W1	0.884952	0.150581	0.031869	0.601934	0.026184	0.132237	0.421148	0.333957	0.064323	0.277339	0.030045	0.025708	0.202718	0	0.176894	0.784917	0.041914	0.21211
MCM2	5.35736	4.12349	2.26472	4.75802	4.60592	2.11565	5.81052	4.45542	4.28189	6.07512	5.22433	4.63152	4.36671	4.50891	6.97468	4.86774	3.95336	4.81192
MOV10L1	0	0.01357	0.056939	0.025526	0.375558	0	0.022955	0.17482	0.039574	0	0.111483	0.038082	0.007031	0.033787	0.018301	0.135283	0.078803	0.01708
PANX2	4.79561	1.0609	2.7499	3.08706	1.2097	2.74044	4.25177	1.15536	3.32684	0.449157	0.221173	0.061324	0.085433	0.67027	0.120293	0.449667	0.855718	0.139983
SELENOO	16.0521	10.0801	8.87732	13.402	8.06042	12.7785	11.627	9.96826	13.5069	12.8668	9.01023	9.1315	8.13267	11.8206	8.86773	8.80394	12.439	8.82545
TP63	8.57812	8.60092	14.2015	5.69012	5.06885	16.149	11.8021	7.88453	23.7233	9.89792	18.8254	12.0739	2.80715	15.7183	4.6862	7.76564	16.2269	4.34148
ALPK1	13.9466	7.29521	5.31994	17.2961	6.38144	9.39876	16.6373	7.31222	4.69656	7.01009	7.18186	6.13954	5.15049	5.24521	6.15789	9.14806	6.61747	6.14268
LLGL2	64.0562	47.8509	25.8995	61.07	51.6253	36.3158	56.0776	48.827	26.5716	61.3418	28.0925	33.6832	49.722	28.8048	41.4742	49.2226	29.6483	37.8476
PDE8A	7.42216	6.02681	8.74036	8.74494	6.84821	8.66995	11.1076	6.90657	13.6116	6.42158	8.38789	6.18114	5.77445	9.65373	5.23095	7.08675	9.67288	5.30196
CLCN4	2.55093	2.18174	1.57377	2.08254	2.02634	1.28785	1.40307	1.95061	2.10101	1.84537	1.60926	1.81174	1.54138	1.2374	1.42827	1.23178	1.98895	0.87858
NLE1	3.59534	3.15605	2.47264	2.05704	3.4676	3.21816	2.41539	4.24637	3.9778	2.80864	2.95395	3.55865	2.6286	3.80663	2.54916	3.77883	3.20749	2.43843
SDHA	49.8232	41.553	37.9769	54.3844	46.9166	49.1225	45.4101	32.6498	38.5837	62.993	38.2518	41.645	43.0596	43.2044	41.5403	37.8724	33.9829	30.2749
SMARCE1	14.0782	10.3303	11.4299	15.5837	8.933	9.70107	14.264	9.72308	11.6333	24.5789	26.4247	12.8174	11.1925	12.1216	11.2764	14.158	14.74	10.3991
FNDC8	0	0	0	0	0	0.027749	0	0.02844	0	0	0	0	0	0	0	0.080851	0	0
GSDMB	7.78957	7.53831	5.15732	9.51302	4.90696	2.4445	10.0346	3.14323	2.33505	10.8589	10.0226	10.1318	8.56021	11.6181	9.95606	14.6389	8.81965	14.6025
KDM5A	20.9085	14.1046	13.8275	22.1959	11.4545	18.2225	21.1688	9.45358	19.1045	13.7715	16.398	14.4665	7.90854	16.8576	8.69074	13.759	17.5416	8.19095
ADAM11	0	0.047023	0	0	0.006302	0	0.119318	0	0.032854	0.010964	0.026123	0	0.011984	0.017903	0.021015	0.015932	0.028792	0.026991
PPP2R3A	2.99636	1.78237	3.2873	3.58037	1.28108	4.97506	3.59097	1.54942	3.97118	2.1113	2.12215	1.96079	1.78816	1.74	1.29898	2.82531	1.50465	1.07301
FERMT2	1.07016	2.16115	3.47599	2.75978	1.99095	4.20871	1.34849	1.46171	5.40538	1.33655	3.30832	3.46734	3.75337	2.99857	1.44718	2.35771	2.01554	0.624415
ABCB11	0.176526	0.164146	0.709932	0.698242	0.174045	0.609586	0.534304	0.02668	0.645189	0.408234	0.804334	0.449042	0.108956	1.21766	0.433291	0.251883	1.06065	0.344786
DHRS9	106.231	57.4704	226.271	91.5044	101.862	201.524	81.5402	81.5804	152.202	69.0905	200.871	134.134	78.6371	272.109	66.1348	56.1527	271.033	54.2233
CD5L	0	0	0	0	0	0	0	0	0	0	0.045274	0	0	0.021073	0	0.026309	0.040023	0.028155
PTGS2	1.26314	14.1639	23.1405	1.83899	47.1276	53.0589	0.944746	16.8796	42.615	0.407778	8.27757	28.2564	0.928743	10.9894	1.61209	1.54216	8.63809	0.581513
IGF2BP2	16.8374	14.7962	18.9579	20.5343	12.8033	22.6466	23.5785	14.4095	23.9345	6.37307	8.7561	8.29931	4.79997	11.9753	4.62041	8.68475	11.1878	4.25858
MAP3K13	13.8906	16.804	16.9828	22.3908	12.177	14.8238	20.8327	11.5974	9.78664	19.6446	20.5937	12.7311	13.9782	18.8526	15.3934	18.8934	20.7429	16.0472
ST6GAL1	39.5076	24.0356	15.9035	41.3563	13.2498	28.4894	57.1218	20.4541	6.94637	22.0029	51.5466	19.784	28.9905	17.5286	23.1261	35.0672	11.739	18.9305
TBX21	0	0	0	0	0	0	0	0	0	0	0.156326	0	0	0.07321	0.025874	0	0	0
VDAC1P1	0.193096	0.063368	0.041407	0.148606	0.086556	0.119449	0	0.112863	0.078808	0.334904	0.605624	0.338455	0.073678	0.647942	0.243396	0.21355	0.191398	0.288316
FRY	5.15937	3.04525	4.62683	6.07162	3.90984	7.89262	4.94433	1.8631	1.80317	3.61642	3.98556	7.86604	2.93427	2.66615	3.95518	2.31444	4.58682	2.44408
PICALM	35.175	34.8701	39.7481	39.635	34.6813	46.0286	41.0672	30.7983	44.7907	34.6966	35.93	31.4208	24.0132	34.6655	25.9163	37.0617	42.4278	23.1897
NSF	20.4014	15.641	17.7249	23.6531	13.5498	18.5633	20.5687	14.2832	12.739	22.181	21.9303	17.2407	13.7521	19.4633	13.1302	15.4577	22.5315	10.8498
GLI2	0.36816	0.152083	0.602255	0.599513	0.026619	0.183472	0.85231	0.018738	0.066191	0.080961	0.031804	0.023539	0.144934	0.05685	0.086031	0.727573	0.050081	0.050719
CLASP1	22.363	15.3303	17.0411	35.1133	14.8599	16.9025	27.0351	7.97982	26.5544	12.6825	14.0259	10.8801	6.54073	13.2673	6.04828	14.6333	10.5813	6.5984
MRPS34	29.1281	35.3479	31.5756	22.0899	35.6942	23.4418	22.7207	45.6479	32.0879	34.316	38.0052	41.8194	37.6777	28.363	25.3627	28.7877	27.6974	33.2844
NOTCH3	31.4428	15.6085	57.1282	32.7594	18.9575	111.156	38.1505	36.247	123.907	10.6648	12.9344	18.1344	6.2968	15.0264	7.69554	18.6149	15.0383	5.67674
CLNS1A	22.3235	21.0815	24.1426	18.4179	20.4745	22.6734	22.8565	28.0112	20.4284	47.5261	24.1696	29.7719	34.2068	49.4502	27.2413	34.6268	18.9416	42.0386
PPP2R2C	0.248996	0.013132	1.34041	0.543544	0.289274	0.524213	0.305444	0.265076	0.110346	0.030619	0.624866	0.047407	0.016072	0.581124	0.049351	0.078247	0.263647	0.036833
TEAD2	3.90914	4.84731	14.1485	1.66359	4.47539	18.2138	2.85396	8.10588	27.8536	2.69324	8.99009	16.0074	6.61546	7.64303	6.63709	3.28474	10.0471	4.09808
EED	16.3022	11.059	7.95726	17.6321	7.90223	6.8548	13.7288	6.32528	7.53828	9.71101	9.11095	7.03987	8.57535	7.4345	7.21777	8.79603	8.79505	9.03231
CDHR2	0.366165	0.437327	0.137581	0.398353	0.567335	0.310159	0.837343	0.169328	0.045754	0.032308	0.185549	0.006939	0.016402	0.094861	0.41437	0.347154	0.056044	0.062898
SNCB	0	0	0	0	0	0	0	0.206824	0	0	0	0	0	0.049621	0	0	0	0
TSG101	30.437	28.6987	23.5718	33.2765	24.9382	19.0193	26.701	24.7599	15.2534	26.8909	23.4924	22.1133	23.0871	22.7704	22.1518	21.0816	25.4639	19.5309
NCBP3	9.74255	5.93422	4.13102	15.1522	3.75983	6.14808	11.28	2.48535	6.47125	3.73235	3.90135	2.54836	2.60441	3.09049	2.71024	3.84502	4.09065	3.70782
ATP2A3	7.11266	5.08055	1.25451	3.62955	2.8815	0.946312	3.71192	1.95849	0.098565	4.11416	0.566616	0.574147	1.51145	0.277217	1.29542	4.11172	0.365748	1.44769
CA12	14.916	2.26865	7.41151	10.3253	8.0933	23.282	11.4053	5.75826	9.75362	5.08827	9.13687	4.76397	1.19718	10.0766	1.38046	3.59319	11.911	1.11076
MGLL	8.33724	5.30192	6.44521	6.57871	5.43037	6.298	8.03578	7.80323	6.6773	7.56782	4.83482	4.18018	2.09764	7.08186	2.23388	4.4634	5.38586	2.70408
NTN4	24.333	31.4955	56.8342	19.4655	42.4836	39.4896	21.0696	49.4208	50.3458	20.9899	57.3953	69.2131	17.5273	62.991	17.3187	21.3414	52.7578	14.4761
BCS1L	9.11112	7.67995	5.48382	9.48763	9.78342	5.72882	9.32396	8.47329	6.97893	11.7285	7.50342	10.1053	9.95523	8.76224	10.6293	9.79965	8.81067	7.47227
NUAK1	2.63369	3.32416	4.37896	2.68967	4.3155	7.61932	2.41402	3.81939	8.12894	2.14837	3.15736	4.7779	1.28259	3.65001	1.57147	2.0744	3.2013	1.12349
DPP8	14.9291	10.2244	10.5709	21.1286	10.9486	12.3968	16.1342	10.5747	16.8131	11.0533	10.7933	8.70369	8.16268	9.72733	8.31574	14.1036	13.3465	7.68708
SLC24A1	4.8734	5.42988	2.23493	5.67076	2.94	3.16051	4.36022	3.44381	2.87529	2.28762	1.82363	0.935837	0.898476	1.60656	0.986045	2.52748	2.01176	0.945808
ZNF532	7.4929	8.11541	11.7302	7.15481	7.06513	12.2434	7.59921	9.11192	17.4476	4.47374	5.2997	6.71067	3.40189	6.98637	3.05501	7.13373	6.61546	3.57956
SCARF1	1.61781	1.18031	0.331478	1.94799	1.01997	0.666281	1.37547	0.396329	0.356295	0.446997	0.27734	0.400464	0.734822	0.455896	0.974835	0.532566	0.60816	0.448635
LMAN1	33.0612	24.4118	32.5625	32.3398	19.3391	45.0567	37.7843	25.1793	43.4357	37.8767	36.9976	35.0646	21.1134	31.0693	23.1925	29.3316	34.2302	19.5575
HACD3	39.1751	38.0969	21.7983	44.1869	21.3494	34.9487	35.3584	24.0506	28.8177	54.9098	45.3608	34.6317	35.8279	27.1792	34.8897	31.6805	31.8516	35.2134
IPCEF1	1.13649	0.935705	0.554501	0.951587	1.27579	0.618876	1.47703	1.74509	0.10062	2.0284	0.96378	0.345418	1.29025	1.01005	0.44008	0.918151	0.73876	1.60384
ZZEF1	18.2121	9.59621	10.7647	21.9574	9.67832	11.2806	20.1361	7.28396	11.174	6.69947	7.54637	5.10315	6.05659	7.33358	4.64815	7.73331	8.26667	5.38474
NOX3	0	0	0	0	0	0	0	0	0	0	0.051901	0.034991	0	0.045429	0	0	0	0.055993
ENO1	433.437	397.293	555.592	383.422	508.231	584.76	393.615	506.485	612.746	534.992	576.989	678.652	417.839	717.206	428.961	370.676	646.654	296.431
SLC12A1	0	0	0	0	0	0	0	0	0	0	0.054468	0	0.00316	0.013669	0.005859	0.008409	0	0.029296
MYDGF	42.2403	36.7085	70.7188	33.5041	80.9986	74.2021	28.3715	68.9516	66.2441	49.8692	90.1787	119.546	74.3297	105.31	55.3305	47.8762	107.226	47.1835
ANO8	7.79441	4.68555	4.91394	6.96292	5.91854	10.286	6.66119	5.27149	8.75925	2.42489	2.03989	1.74162	1.37247	1.87142	0.985797	2.89046	2.61195	1.41134
TUBE1	10.0719	17.1599	6.11967	12.8656	12.7336	3.48728	10.063	6.16408	1.95793	6.94058	6.4992	6.15217	7.7201	6.48228	7.90721	5.41132	4.91144	6.29238
ARHGEF10L	16.7517	15.5996	18.4252	16.1987	18.5298	26.1831	18.0901	24.099	21.0034	10.7506	17.5004	18.5532	11.4078	14.4455	11.6286	10.9401	17.6872	8.53326
TXK	0.087941	0.00922	0.410445	0.083531	0.020565	0.095235	0.041453	0.024889	0.420612	0.031495	0.27272	0.45699	0.044575	1.01571	0.040766	0.139285	0.111099	0.136935
WSCD2	0.088838	0.034227	0.042424	0.49566	0.225808	0.057893	0.203243	0.122647	0.06377	0.482706	0.236502	0	0.027927	0.440044	0.154826	0.766496	0.154099	0.740616
KCNQ2	0	0	0	0.027393	0.006548	0	0	0	0	0.024596	0	0	0	0.216473	0.035169	0.123856	0.032696	0
TACR2	0.525314	0.10496	0.262524	0.991713	0.44853	0.154345	0.487693	0.327615	0.406302	0.02406	0.085923	0.09952	0	0.146082	0.046106	0.340484	0.238172	0
ACTR6	19.8874	18.4999	10.6736	25.4743	14.7605	9.34537	21.51	11.2424	10.2996	21.8583	13.6867	11.741	15.0381	14.4852	16.0358	13.3316	12.4536	16.8737
TIPIN	2.48896	3.22236	1.69211	1.45151	2.06939	1.3553	3.10188	2.22201	1.90684	3.50267	4.89588	1.85189	1.95444	4.12737	2.07194	1.63484	2.61722	2.45103
SRI	80.6449	64.1779	53.4552	87.123	41.3508	67.2282	59.8466	42.837	69.4351	99.1222	49.9974	108.67	83.9259	51.5177	91.0297	62.3425	51.7075	108.57
EIF4G3	27.7141	19.6448	19.0209	35.4957	16.2066	19.6935	36.9427	11.9272	21.5301	13.7399	13.0127	7.46231	8.32009	12.9944	9.48119	13.6861	12.8641	6.64767
NUP37	12.7669	9.49744	6.02468	10.6897	6.43008	7.80516	11.6498	6.00136	10.3828	10.797	10.8601	9.8154	9.54482	11.1336	10.1449	8.41855	9.07796	11.7044
SEMA3A	3.90149	2.92725	11.9057	4.95191	4.40507	14.4008	5.42909	3.16062	6.82311	7.98597	12.8229	8.86937	7.79387	17.0448	7.32257	7.46718	15.3926	5.91441
GTSE1	1.56528	0.248797	0.425143	1.02183	0	0.332142	1.38219	0.192909	2.12923	0.903706	0.703831	0.685911	0.330226	1.20703	0.735027	1.19082	0.480758	0.419232
SEMA3C	28.4093	29.0805	34.3827	47.2687	33.5552	50.3757	27.6382	26.6517	45.5755	24.2678	30.9158	35.2719	16.0425	34.2371	17.108	20.7098	29.893	12.3986
TTC38	14.0711	10.9098	7.85402	9.2743	9.01706	7.63232	11.0103	13.4367	7.77834	10.8416	9.09477	8.31182	11.9761	11.2837	12.7175	10.3843	12.4457	11.2153
ACAT1	28.074	13.7218	6.56503	28.3593	11.4188	5.85825	17.6732	6.37264	7.18993	28.9013	11.3575	8.16044	20.736	7.66414	20.2741	13.2654	7.06194	22.7563
GRAMD4	16.3449	19.907	19.8911	13.3002	21.9677	21.5915	16.0836	14.5326	13.4728	11.9504	19.2498	15.2761	5.81966	15.473	6.83476	9.90269	21.1777	5.51907
CELSR1	64.6545	40.8298	28.4465	61.1213	30.8556	57.9784	59.5382	28.2496	58.9316	21.6087	14.3297	13.3703	17.3284	12.7502	20.1482	31.3623	13.8369	14.3897
WNT8B	0.249072	0.101772	0	0.52632	0.035432	0	0.17216	0.105738	0.064635	0.065325	0.083024	0.048668	0.042208	0	0.069557	0.054334	0.064489	0.029111
ZNF638	31.3513	20.1261	23.9541	38.8643	15.0402	25.481	45.8225	12.8292	23.0939	31.4974	26.6545	23.2276	20.0286	23.4824	16.7019	33.3433	26.3801	16.853
SLC25A40	8.98671	7.31278	4.61955	11.6475	6.63405	5.67188	9.27758	5.66707	5.22059	6.98457	4.12585	4.11841	5.55799	3.58999	4.81508	6.65632	3.43611	5.81609
TIMM21	6.71418	3.1468	3.37276	3.6356	2.38735	2.04899	4.69478	3.27151	3.23709	13.0489	6.3	6.08753	5.12539	5.04253	6.0153	9.94005	5.44589	4.40626
ADD2	0	0	0	0	0	0	0	0	0.019886	0.007494	0.061978	0	0.017301	0.081418	0.004518	0.046378	0.111605	0.017321
FGF4	0	0	0	0	0	0	0	0	0	0	0	0	0	0.009206	0.045439	0	0	0
RASAL2	10.5594	8.50895	5.37191	11.3865	5.80802	8.90827	11.4675	5.51454	8.14161	4.94864	4.41665	3.87809	3.28888	3.48209	3.72691	4.39954	3.94063	3.62306
VPS9D1	7.81689	5.23743	4.69904	6.89714	5.31826	5.64232	8.17162	6.65194	7.58288	3.89746	3.53683	2.72066	3.02529	5.09779	2.15939	4.33297	5.17366	2.35122
ZNF37A	4.0557	2.82601	4.02704	5.36334	2.43571	2.84152	5.38162	1.59271	2.97847	3.23503	4.58286	2.53219	1.66037	4.74091	2.36373	4.2266	4.53151	2.05875
MARK3	22.6897	13.3656	16.8783	31.3639	14.6199	20.1501	31.2468	17.8701	19.1949	15.6377	16.8402	11.9917	10.7892	19.1445	10.1814	19.5017	18.631	10.7081
SLC25A3	85.3313	62.8944	72.1125	68.2208	87.6619	72.606	66.168	90.0158	98.89	98.0986	86.7229	83.3149	65.8559	92.9385	63.6329	62.1557	94.3389	63.4596
FNDC3B	19.2388	18.0808	45.9436	20.2037	21.8217	63.8259	24.0571	17.2902	49.2332	6.59924	21.1888	18.8146	6.25478	22.9455	9.01255	10.6637	20.9543	5.02236
FOSL2	36.4394	29.5888	47.831	31.9622	50.5401	63.2174	45.3475	53.1197	53.1752	31.5059	38.9936	25.4203	11.8802	48.3557	10.1658	25.2873	52.19	8.96084
CACNG5	0	0	0	0	0	0	0	0	0	0	0.081316	0.067828	0	0.030844	0	0.048734	0	0
CACNG4	7.37287	2.32166	1.17391	3.92692	0.46305	0.574596	7.45437	0.132141	0.27793	1.96086	0.262334	0.127001	0.939222	0.10421	1.04622	1.91363	0.223307	0.872155
FRYL	27.2983	9.20863	23.2862	33.6158	13.8467	15.5569	22.0461	13.7307	14.9939	13.61	17.8241	11.0054	9.3494	18.0259	7.26104	13.032	17.2788	7.89465
TMEM131	21.8166	13.1981	15.03	25.4505	9.35414	13.6503	27.3613	9.30501	16.8002	8.69326	6.19358	4.60072	6.3584	5.76968	5.47547	12.8509	6.57265	5.411
FSCN1	14.6301	9.66939	69.4902	8.9312	21.5271	59.9823	19.9695	32.1068	139.908	8.99482	38.9948	42.0648	2.21453	64.7967	4.85205	8.5815	47.0554	3.78239
ACTB	839.877	926.52	1525.05	526.658	693.986	1571.43	727.619	1152.54	1695.25	234.881	391.91	342.576	166.02	559.298	149.377	178.992	539.082	105.057
MOCOS	4.39522	5.39141	6.12233	9.39893	19.3656	5.68909	5.18553	11.9343	3.811	2.77426	5.31403	5.51122	4.54575	5.31288	3.36509	3.34773	5.98742	2.20189
PLD1	13.5987	6.34841	8.37983	20.3618	4.3372	8.53835	13.7074	3.09515	7.12545	9.34137	5.93469	7.96526	4.84849	6.48235	4.66949	9.24531	5.59956	5.28127
ATP12A	277.814	371.528	87.2566	270.56	132.668	151.005	211.54	212.221	5.57349	333.274	120.284	10.8395	254.87	49.9777	231.911	263.142	112.425	198.176
WDR62	1.5286	1.66884	0.258448	3.23959	0.475221	0.074064	2.94937	0.568598	0.550791	0.418301	0.418567	0.146601	0.130575	0.439724	0.676158	0.463171	0.32801	0.561629
DLG1	39.7917	40.6588	53.7986	53.2233	38.3817	47.9632	45.3493	39.3459	69.1787	28.7702	47.1262	36.0191	17.9475	51.1706	20.5158	32.0859	36.5027	17.6926
RAB7A	54.499	70.066	78.9882	49.5735	71.1253	69.9367	64.7787	81.2344	70.515	18.4369	20.698	13.5424	12.4064	25.7477	15.533	22.8522	23.13	12.5573
BCAP29	7.7173	8.48229	8.88606	7.41529	7.8718	10.8259	7.90561	8.44267	8.14183	11.8256	15.8437	10.5973	8.10407	13.323	9.68162	7.79064	15.8351	6.99249
SEC31B	2.96839	0.407589	0.67021	2.65792	0.525483	0.761103	2.87416	0.215398	1.76704	0.282226	0.496763	0.045955	0.086499	0.586374	0.283301	0.834308	0.41674	0.191572
SART3	21.9968	15.6175	13.4645	24.4786	15.5517	15.2107	20.4941	14.2549	13.8096	17.6816	20.8147	15.8842	11.0419	21.3269	12.6504	12.4282	19.5899	9.67456
ARHGAP15	0	0	0.042391	0	0.020123	0	0	0	0	0	0.039963	0.12911	0.118715	0.06349	0.104039	0	0.36611	0
TUBA3D	0.289411	0.058298	0.08886	0.286774	0	0.201582	0.197711	0.041271	0.371175	0.171479	0	0.121291	0.029026	0.049273	0	0.130467	0.110845	0
PAX2	0	0	0	0	0	0	0	0	0	0	0	0	0	0.031382	0.017683	0.012585	0	0
EXOSC7	14.9648	11.9426	13.017	11.0128	13.9221	11.4873	11.8206	20.5459	14.0534	16.9519	20.5557	15.5612	12.508	20.0389	14.2412	12.3367	21.5442	14.0998
KIFAP3	20.6002	14.8677	8.36926	23.5082	11.1565	6.36342	19.5646	5.76876	6.08943	16.3315	6.86885	4.47501	10.1961	4.87677	11.0575	9.74891	4.02793	8.98111
MKRN2	5.94908	7.05815	8.30864	7.01719	8.43938	6.60948	7.61254	10.6775	9.17932	7.46341	8.0334	5.95614	8.59808	6.61503	7.11563	9.97282	7.18112	5.78972
MCM6	3.64899	1.38942	2.1414	3.1943	2.04706	1.35371	6.7517	2.51332	4.76586	4.04467	2.73664	2.35873	2.24224	2.8717	2.62299	3.19289	1.77705	2.38378
REXO2	18.4647	18.4188	21.8292	21.0884	13.8323	19.3295	19.9063	18.5907	21.9002	27.056	29.6364	30.43	18.609	26.4288	21.0483	18.3479	23.7874	21.4759
RBM7	8.57281	5.46476	11.1383	10.0121	8.36529	9.64468	7.06409	9.18463	4.04538	9.66892	8.47451	5.28566	7.11814	8.96093	3.62241	9.639	8.29384	6.71834
RBMS2	6.47694	8.41602	22.2998	7.02693	6.21757	21.6347	12.3287	11.706	19.9196	4.90165	11.1345	6.47762	3.30107	13.976	3.73527	6.07365	13.9366	2.58215
BAZ2A	26.1063	19.4052	34.0585	33.5336	17.4164	38.3699	37.9442	17.777	35.4746	5.42893	9.39067	4.94825	4.91701	10.829	4.94169	9.92263	11.0214	3.72367
PTPN23	11.7306	11.7401	9.69315	12.0298	9.34004	12.826	13.1381	10.0444	12.304	1.56245	2.18573	1.29198	1.86578	1.88411	1.66471	4.73651	3.02204	2.08088
MLH1	14.4755	13.4592	8.3997	14.8657	14.8963	9.71937	16.6216	11.0877	8.71249	15.9772	13.4746	13.1576	13.6191	15.0714	13.6948	10.5396	14.3053	14.0304
UNG	6.35568	6.69429	9.64674	5.43086	5.20601	10.8009	7.74543	9.16997	9.3267	12.9473	10.9202	13.4714	8.95416	11.318	10.6493	7.72382	11.5854	10.5035
FMO4	3.95007	3.48258	2.24207	4.06114	1.17118	1.28696	4.4175	1.47024	0.81699	4.95944	3.82	2.58708	2.95348	1.7461	3.14918	4.55003	1.59062	3.36641
KLHL20	3.97805	3.71354	7.47522	5.95946	3.72229	4.9536	5.88429	4.80866	5.50561	7.07469	9.10057	7.9962	4.3806	10.8526	4.82468	6.03439	9.52681	4.90225
RGS11	0.098779	0.125518	0.017523	0.061741	0.02181	0.022491	0.021169	0.01481	0	0.095622	0.014983	0	0.027518	0.042308	0.017106	0.076262	0.031613	0.076241
SLC46A1	4.70943	3.90023	3.10606	5.76477	4.10772	3.96339	4.75884	3.3352	3.37708	4.03051	3.03214	1.59563	3.43869	2.2907	3.2374	3.15544	3.09699	3.18833
PLXNA2	6.72429	3.37578	7.60827	8.20239	4.27781	7.74697	7.85467	2.68815	11.3642	2.48371	5.62983	2.6581	1.59	7.13561	1.51797	3.05093	5.30715	1.53002
SPAG5	5.91184	2.14935	1.11032	7.415	0.873383	0.647014	6.28722	0.95032	2.32085	4.01602	2.64363	1.86695	1.87991	3.38762	2.29222	3.91142	1.95576	4.12167
ANKRD13A	44.1446	61.1578	37.4283	43.5226	47.3224	36.066	41.7735	51.7506	20.8453	41.1845	42.4617	27.8743	29.001	40.47	29.9833	35.4494	39.3981	24.2097
TPD52	11.8117	7.24144	15.6125	13.5322	7.71405	13.9228	8.8141	13.3408	21.9518	22.6652	14.2721	15.9643	10.5211	13.0947	9.5355	12.803	5.27186	10.4695
ACACB	11.5721	2.77556	1.84502	11.8186	0.801748	1.80109	10.7663	1.40892	2.1239	4.44528	1.65662	0.444659	2.06259	0.706866	1.56559	5.30717	0.492644	2.65179
TRAF4	74.4297	67.341	45.2679	61.7365	78.7371	49.3418	55.844	82.0515	50.6579	34.8543	31.7187	37.5002	40.6168	39.9515	42.8245	45.1955	48.5438	44.8496
PAG1	0.664288	0.39174	1.58936	0.52485	0.706507	3.28959	1.06411	0.641644	1.22908	0.39806	1.10198	0.978098	0.174722	1.19096	0.239576	0.47671	0.7028	0.185492
GPATCH1	2.79575	2.07782	2.86713	2.00266	2.23354	2.24172	3.31102	2.59658	3.37362	3.78597	2.48392	1.82786	2.47835	2.98054	2.24789	2.56328	3.25869	2.26869
ICAM3	1.37625	1.40256	1.68859	2.36417	0.68493	1.70196	1.9354	1.8194	0.98048	2.7955	1.38701	2.178	2.55163	2.74697	2.09426	2.5211	2.30728	2.81277
NT5C2	41.5949	41.9584	59.1531	52.4182	47.7734	36.6037	59.7506	69.0152	33.006	63.704	77.246	64.1373	48.6174	83.5736	56.3269	55.8654	92.972	48.0933
MCAM	1.52825	1.15165	9.21679	1.02279	2.6857	7.85854	1.18897	3.22562	16.9131	1.00428	9.07676	7.93123	0.475975	9.43658	1.17281	1.24862	7.2366	0.932014
GPC4	5.42059	9.08174	6.54177	5.46295	8.04728	11.3587	4.20017	4.40632	4.35213	1.83144	2.3409	1.84335	1.69465	1.89748	2.47249	2.10656	1.59695	1.71082
MBNL3	10.3443	5.53094	3.79368	9.72288	4.55888	6.98142	6.59938	5.23781	4.52255	8.0571	3.94909	3.59174	4.32516	3.7959	4.18351	11.7229	5.30155	3.33973
CAMSAP3	14.0323	12.9953	11.5487	12.7606	9.9761	14.0503	14.7612	11.2033	12.7943	5.4975	3.40338	3.22928	4.06004	4.39127	4.74824	5.78758	5.29137	2.81305
RAP1GAP	3.25468	1.30155	1.02192	1.90852	0.688656	0.580477	1.85526	2.38211	0.747414	1.16274	0.34229	0.574546	1.00452	0.301344	0.666524	1.41036	0.594464	0.574589
XAB2	16.801	14.9233	9.96835	13.3262	12.6457	11.4807	11.6364	12.6238	10.9306	5.04918	3.35399	4.96168	4.17128	4.75599	4.37624	7.31233	5.85589	4.08762
ARHGEF1	19.462	10.2699	13.3877	15.8784	10.776	13.1441	18.8694	11.1663	20.821	9.99277	9.17366	8.98917	5.07584	11.898	5.3696	9.06535	10.4224	4.48278
STXBP2	41.2286	41.3125	44.09	34.2326	41.9468	48.9742	42.2295	40.3011	50.0023	27.0974	21.8846	21.5847	18.9565	26.1055	18.8953	20.8261	28.4289	18.4032
MAP2K7	7.2305	4.41691	4.03069	7.70502	4.39708	5.9764	5.68194	4.64706	6.47754	2.97703	2.95299	2.20621	2.53742	3.85752	2.52759	4.63565	3.19112	2.59019
NMRK2	0	0	0	0	0	0	0	0	0	0	0	0	0	0	0	0.042926	0.038958	0
DGKD	7.98453	3.10448	3.8412	6.8965	6.39042	10.5045	5.40195	4.09479	5.53202	2.19619	1.93273	2.268	2.34545	2.65522	2.17248	4.24179	3.14007	1.66551
CTTNBP2	1.59885	0.760411	0.871296	0.752187	0.362385	1.17256	0.95348	0.184952	1.25273	0.480361	0.489736	0.418383	0.721848	0.689305	0.636192	0.486935	0.249017	0.241725
ACTL6B	0	0	0	0	0	0	0	0	0	0.05114	0.087831	0	0	0.04375	0.043932	0.160673	0.024102	0
RARB	11.6977	6.46987	18.2142	15.3558	4.51013	13.3679	8.7635	5.46678	12.1528	12.9849	13.494	12.7121	7.96217	10.5127	11.5025	8.47947	14.4096	8.61615
TOP2B	26.6475	25.147	25.7053	30.9363	19.6217	27.7358	38.6085	15.2058	30.9437	33.9681	26.6941	22.0252	16.5497	20.119	19.6781	23.4564	23.09	13.2063
TM9SF3	51.3936	43.8626	58.8456	55.8054	53.4721	68.6057	59.1526	52.7904	53.2724	61.9468	54.0187	46.7049	34.4758	48.5769	35.4807	45.1673	52.6019	26.7046
NFKB2	15.8174	20.8548	27.5468	12.6409	40.0977	40.1413	12.9975	35.2749	35.0762	4.16641	13.648	12.2048	2.71362	23.6445	4.79804	7.02406	19.2627	4.15109
UBE2T	6.6753	5.64348	3.17159	9.53194	1.40667	1.91631	7.54339	2.37989	4.85522	10.6257	9.81229	8.73876	9.36287	9.87977	10.8234	7.36856	6.50842	11.2392
PPP1R12B	17.175	6.26769	15.655	25.165	4.4496	8.83487	19.5003	5.90762	9.43438	4.98468	9.95033	10.227	4.303	11.9031	3.74661	11.8276	6.62186	4.00253
DNAJC10	22.3442	18.1093	10.6216	26.1299	18.2083	11.758	17.9221	14.9972	12.7673	9.34046	17.2927	10.4738	13.893	17.832	8.30431	8.461	11.8278	7.62375
GTF3C1	32.9999	23.2963	21.968	36.289	17.4656	21.5441	28.5078	13.2686	24.1857	16.108	17.1075	11.6406	10.0225	21.8458	11.6134	14.84	17.9298	8.94463
IL4R	11.7991	12.8315	24.0203	12.1198	14.6709	55.8071	18.5999	10.9457	18.9073	9.22941	16.3971	8.33632	13.0002	20.7667	9.18843	5.85358	19.0766	6.06881
USP33	22.5019	18.5083	17.008	25.3138	13.6417	15.4614	23.6001	14.6513	14.6455	23.1156	25.3531	20.5215	19.4256	19.831	17.3817	21.434	21.6361	20.2104
PAK3	0.015118	0.015027	0.025249	0.039773	0.003413	0.023178	0.020098	0	0.097511	0.016837	0.09089	0.030316	0.014713	0.099757	0.008216	0.010038	0.074544	0.013801
CAPN6	0.328758	0	0.337414	0	0.049372	0.485921	0.152774	0.097758	0.157417	0.014046	0.059643	0.052613	0.036865	0.016666	0.036784	0.053103	0.086745	0.076657
DCX	0.019203	0.005695	0.024001	0	0.006414	0	0	0	0	0	0.011313	0	0	0.012392	0	0.015435	0.032294	0.006559
SNRPA	9.96492	8.47791	8.26535	9.76387	8.26123	8.44623	7.41433	10.3152	9.64043	6.79787	5.40929	6.07318	4.52889	8.03399	6.34635	5.4596	9.36595	6.07444
SPAG6	104.302	74.1731	11.2195	119.402	46.3201	5.66782	65.5529	6.09892	0.054216	65.0932	15.8431	2.53288	44.7762	7.76362	56.389	45.2907	1.76444	57.5742
EXOSC5	7.30585	10.2266	5.82156	4.65055	12.4063	6.20437	6.14975	16.8804	5.13789	9.78776	6.9231	10.4581	7.03017	7.07447	7.34697	8.6276	7.36276	11.4765
DYNC1I2	33.3431	30.9974	43.4005	35.3983	31.7511	38.4427	30.7521	28.2289	40.0675	38.3028	40.7471	51.3803	26.1292	45.917	23.6712	24.5043	46.5382	25.9542
APBB1IP	0	0.028377	0	0	0.012713	0	0	0	0	0.005968	0.028586	0	0	0.007092	0	0	0.015893	0
LRCH4	18.6784	20.4575	18.9232	17.4502	20.9697	21.3813	23.6782	26.5156	21.384	6.56258	8.34938	7.17395	8.93054	11.4697	9.16515	10.0531	12.1487	4.42774
FAM76B	5.23589	5.70957	3.99656	6.71847	3.72619	5.25589	8.66061	4.29382	4.43426	3.82971	4.01364	4.00704	3.972	4.28697	3.86813	7.11832	5.45242	3.78516
SIRT6	14.6649	12.9575	13.3905	12.5065	16.3897	13.8298	10.347	15.5278	19.3517	11.0129	10.0457	12.6057	9.43634	13.0435	9.40988	7.18888	12.101	9.70217
TYR	0	0	0	0.052856	0	0	0	0	0	0	0.023947	0	0	0.03311	0.029558	0.029208	0.023723	0.024824
POLD3	12.3937	8.28318	3.80514	10.9784	6.47949	3.90046	10.4084	4.11025	3.511	10.404	6.78733	4.43781	5.47431	4.57193	4.68245	7.43736	6.78344	6.00858
ACTN2	0	0	0.014745	0	0	0	0	0	0	0.005161	0.032008	0	0	0.023433	0.03481	0.028737	0.027924	0
CAPZB	87.4428	86.5264	75.5936	77.7825	94.5996	109.618	92.793	101.348	112.182	42.7087	32.5259	32.3402	26.3079	35.9865	23.2976	29.0105	30.6278	23.1148
GPR137B	8.10986	12.7931	14.7666	12.0418	12.193	13.203	13.4386	13.8765	15.6764	6.22809	7.01321	8.72199	4.24245	6.36606	5.02722	6.34634	6.0431	3.63608
NAALAD2	0.437974	0.09457	0.155478	0.758224	0.086042	0.152895	0.484716	0.063811	0.35701	0.129807	0.081043	0.124055	0.067333	0.16357	0.13336	0.288205	0.071577	0.046562
JADE1	9.12885	6.52414	2.85962	9.60455	3.93368	2.26478	5.24597	2.69489	1.38232	6.77419	2.253	2.16419	4.69673	1.38376	5.48083	4.99737	1.41891	3.66629
SLC25A43	4.60976	2.33161	3.64451	3.7756	1.50206	2.53736	3.26329	1.8412	3.96575	4.77707	5.03614	2.35662	1.43597	2.28422	0.846583	2.20594	2.57704	1.53927
UBE2A	40.1253	31.2292	32.4759	31.8472	17.6423	20.2425	24.7223	25.9532	15.0099	16.9759	11.1067	11.3379	11.747	12.0448	15.3452	17.954	13.0341	17.6962
FGFR1	1.2017	0.891566	0.156842	1.63107	0.516284	0.653893	1.32948	2.04858	1.62906	0.454022	0.378846	0.297407	0.060151	0.779287	0.271084	0.631053	0.546317	0.144598
FKBP6	0.479783	0.569983	0	0.555974	0.497205	0	0.37809	0.193517	0	0.189033	0.206409	0	0.231385	0.220413	0.287504	0.451234	0	0.655582
SMC1B	0.072565	0.011042	0.041264	0.315769	0.011186	0.042997	0.145874	0	0.028496	0.065614	0.133201	0	0.02343	0.02831	0.005016	0.045545	0.016211	0.009487
FBLN1	16.7787	17.4318	61.9594	17.5297	24.7074	62.7243	25.6838	62.6173	85.4793	12.8977	20.8	26.4874	6.05586	16.2646	9.50857	13.8216	17.2113	8.10756
ITGA8	0	0	0	0	0	0	0	0	0	0.001993	0.017116	0	0	0	0.021747	0.002756	0.0017	0.009193
CST7	0.280058	0	0	0.201412	0	0.043209	0.14508	0.035117	0.207601	0.055189	0.054651	0	0.046171	0	0.117418	0.078306	0	0.038074
MAP2	1.03897	3.30604	2.56892	1.11672	1.70377	1.38196	1.0292	3.31686	8.76332	0.532358	0.828937	1.92276	0.562378	1.43852	0.384975	0.649245	1.51804	0.529088
PIAS2	9.63099	7.40178	7.45022	13.1379	4.00266	6.08427	8.05512	4.80475	6.30169	3.77593	5.25239	3.20338	3.46215	4.79555	6.24761	8.54748	4.36291	3.5405
AMPH	0.422827	0.212134	0.044028	0.463929	0.05295	0	0.252649	0	0.021969	0.219335	0.007522	0.018308	0.090079	0.041832	0.063896	0.116665	0.059175	0.11138
ARAF	23.7948	18.511	20.0457	16.5933	19.6221	24.6587	16.2052	24.9938	24.3777	9.78527	10.0408	10.1937	7.69233	11.3345	7.77899	11.7646	13.9426	6.97989
MCCC1	14.7427	20.4337	13.655	18.2698	17.4221	12.7292	14.6104	13.8201	8.05212	33.5154	19.2571	13.8514	27.849	17.6826	27.2006	21.0634	16.9988	23.695
LAMP3	5.22991	5.7719	9.8627	2.91677	10.8195	0.678093	2.02584	6.18539	0.678507	1.35572	13.9146	6.24579	1.0219	19.2943	2.75954	1.43854	19.7263	0.785895
FAP	0	0	2.11794	0	0	1.29777	0	0.137633	0.688851	0	0.613279	1.73064	0	1.45082	0	0	1.12331	0
NEBL	34.5025	25.6504	12.087	39.827	29.5977	12.4909	34.2932	25.5531	11.3356	26.1712	11.1091	12.6905	14.7841	6.06126	11.3685	23.4981	6.27787	12.9963
ACER3	2.81521	2.99013	1.84641	4.23931	2.52461	4.13033	3.74472	2.82469	6.08066	2.57953	1.3205	2.91294	1.47557	4.65882	2.15716	3.39886	2.07598	2.05751
UBE2K	5.25682	4.50432	24.7438	12.8782	9.35549	7.91433	18.1191	11.0886	28.4408	12.3767	15.1431	8.27423	11.7889	10.4378	10.0209	10.1264	11.7323	9.54076
PIK3C3	13.5025	6.01903	11.2066	18.206	6.01001	6.04005	16.3005	8.67484	11.4236	7.65051	7.70913	8.85763	5.62592	8.21815	7.51888	8.00013	18.1245	5.79284
N4BP2	2.94671	3.17019	1.4014	4.16279	2.79892	1.81895	3.22087	1.90322	2.57314	2.17498	1.48696	1.12552	1.53792	1.5563	1.51239	2.94801	1.6992	1.05977
TIGAR	5.18986	7.07776	21.1194	5.62991	6.61702	9.86646	5.00796	6.72196	18.6581	4.18194	15.2409	12.2196	2.94635	24.6097	3.3526	3.12163	19.4368	3.32933
TULP3	11.59	11.9578	4.81956	11.2988	7.65309	4.23735	13.6438	2.88995	4.31744	6.53158	4.08317	2.32414	4.83163	3.22048	6.1545	5.68697	3.15103	5.85559
SYNJ2	10.1203	6.49464	8.54011	8.71518	8.79673	13.77	9.06646	6.33036	7.94386	4.2003	5.91755	6.03702	2.45876	5.62186	2.69656	4.96325	4.9804	2.8668
ADCY2	0.434003	0.157487	0.117916	0.771505	0.113114	0.188176	0.185788	0.120979	0.01142	0.27744	0.238226	0.038068	0.705791	0.076498	0.266937	0.604162	0.136099	0.238674
PPP2R5C	32.7407	21.141	27.0398	31.6464	22.3954	29.8265	29.7194	23.7897	22.6139	38.1419	27.4761	26.8817	23.0538	33.5673	26.2505	28.1293	35.3597	22.8423
PMS2P1	5.92341	4.49846	3.78729	5.19571	5.25658	2.58118	4.07329	4.67764	2.49889	3.78734	2.92183	3.74433	3.13268	3.62945	3.16169	3.93171	4.12077	3.55754
RBFOX1	0.01765	0	0	0	0	0	0	0	0	0.027326	0.052221	0	0.004941	0.126736	0.102208	0.034278	0.065018	0.0055
GNB1	79.1524	66.8675	103.654	70.1208	88.9808	113.255	68.9821	87.3771	122.909	36.7929	39.9915	38.0939	29.6932	45.9462	25.451	46.9138	48.1101	16.2725
HOXA9	0	0	0	0	0	0	0	0.030973	0	0.023721	0.031311	0	0	0	0	0	0	0.036836
EDN1	0.731112	1.84617	6.68116	0.444379	2.20293	2.64159	0.552795	1.54214	5.95189	0.822718	4.35915	16.1756	0.258474	12.4514	0.493654	2.30803	6.82834	0.72076
MLLT10	14.1453	7.12509	7.43703	19.4151	7.51984	6.85005	13.3171	7.30827	8.84317	8.49494	6.32879	5.73354	7.66408	7.80392	5.42315	11.3393	5.96092	6.27359
ZCWPW1	4.48693	4.45417	1.68206	6.31182	2.7889	0.40314	4.34405	0.783085	0.658543	4.98603	2.04505	1.55814	3.95172	0.850891	4.19071	3.38093	0.895232	3.53099
ADCYAP1R1	0	0	0	0	0	0	0	0	0	0.001398	0.057688	0	0	0.023043	0.043233	0.01375	0.04143	0.018765
FGF20	0	0	0	0	0.035739	0.041101	0	0	0.088968	0	0.083906	0	0.038312	0.070456	0	0.064714	0.060247	0
P2RY10	0	0	0	0	0	0	0	0	0	0	0	0	0	0	0	0	0	0.035511
ITM2A	0.055028	0	0.422869	0.416321	0.035529	0.253528	0.165626	1.6465	0.777276	0.777671	0.166068	0.036238	0.178164	0.215167	0.086372	0.363623	0.120318	0.180567
NRDC	48.5391	34.7719	32.3003	43.7701	32.8071	30.4513	48.7525	23.4399	36.1539	26.3378	21.8176	21.5507	15.6866	23.7718	15.5315	29.0034	27.125	12.0809
VDAC3	101.231	92.2913	44.425	121.5	60.2981	31.9002	96.9433	43.4674	40.195	128.79	61.5906	58.2281	100.466	66.246	85.6403	74.9886	61.0807	102.954
PCM1	88.8161	74.2891	32.6559	115.506	53.8695	31.8542	97.6174	28.0891	21.8351	61.5134	33.5545	24.5916	33.4904	30.2109	43.9396	52.0175	23.9545	33.5833
TNRC6C	1.87933	1.80977	1.69963	2.74583	2.16828	0.986908	4.00039	2.34965	0.670709	0.957145	1.032	0.273054	0.605906	0.403973	1.08135	1.70597	0.299331	0.521529
CBFA2T2	6.74035	5.35612	3.1678	6.25601	4.16037	3.61249	5.46514	3.64831	3.86436	2.63619	2.38397	1.63637	2.06003	1.47347	3.10886	2.84112	2.06024	2.36002
BRINP1	1.32404	0.956768	3.44434	0.743368	0.745771	1.68518	0.354006	0.509979	0.689679	0.748368	2.34009	0.68303	0.572747	1.85381	0.844048	0.790546	1.83773	0.949831
ITCH	21.7523	21.7837	25.241	22.5282	14.2469	19.7673	26.88	18.2431	21.4067	27.6486	27.1342	19.3291	21.6325	29.2506	16.7325	23.3798	24.7154	14.7374
PKD2L2	0.288566	0.183594	0.135325	0.360284	0	0.103734	0.184827	0.015194	0.071123	0.138951	0.032942	0.110902	0.195031	0.149104	0.042356	0.416275	0.049126	0.073765
TP53INP2	38.7316	33.6736	28.2973	36.6153	34.6065	30.5321	41.613	28.8034	27.3004	9.39694	5.67256	3.88285	7.81595	6.00793	5.2253	16.5919	7.79621	4.48223
SDF4	28.6257	30.6149	41.6337	25.3579	34.4895	42.3802	27.9675	40.0228	34.5057	30.0709	36.1867	36.1221	37.6184	47.205	32.3361	23.9112	48.0055	21.944
MYH7B	0.853071	0.105988	0.181598	0.675871	0.102675	0.242474	0.677124	0.066637	0.407778	0.026609	0.051807	0.012818	0.065275	0.065621	0.300536	0.145093	0.058994	0.083535
BPIFB2	0	0	0.039643	0	0.031785	0	0.047893	0	0	0.026405	0.026158	0.717512	0.030451	0	0.054268	0.076738	0	0
TP73	33.6655	14.977	3.25694	21.6734	5.03247	1.20262	24.2038	2.73004	0.734343	4.15873	2.45363	0.493445	3.54391	0.788145	5.27263	10.8984	0.924518	2.91719
TOLLIP	20.527	27.9426	22.911	20.2519	29.9195	31.4379	23.9546	40.8276	31.7035	12.2843	16.8693	18.0061	9.86591	20.4248	9.83522	11.4521	21.1258	5.20248
UBE2D4	7.74165	5.69541	4.71616	6.56153	4.06478	3.51087	7.28504	3.43102	3.50021	3.68496	2.88727	2.35753	3.4951	1.9138	2.69853	6.17804	2.94317	2.88962
CLUL1	1.51792	0.663719	0.119178	0.615395	0.161339	0.381176	0.293773	0.640792	0.455721	4.18905	1.28605	0.244022	1.24473	0.358669	0.886253	1.691	0.387386	2.73389
RUNX1T1	0.028506	0.00713	0	0.124549	0	0	0	0.008273	0	0	0.038919	0	0	0.103411	0.054571	0.007775	0.008859	0
CDH17	0	0	0	0	0	0.018787	0	0	0	0	0	0	0.052594	0	0	0	0	0.012074
THOC1	8.38409	7.38572	6.21259	15.1401	6.69844	4.9652	13.2506	6.20898	7.9944	7.42733	8.11031	6.28656	5.65724	8.18695	7.36915	8.04557	10.0186	6.32997
FKBP7	0.127135	0.209582	1.0713	0.636883	1.00873	1.12478	0.711068	0.783546	1.63826	0.679974	1.49387	1.53037	0.73887	0.862927	1.32322	0.976719	1.28314	0.220074
OSBPL6	5.16237	2.92336	0.517944	2.7265	0.775979	0.102256	1.60227	0.466087	0.214191	3.31704	1.46711	0.119787	3.49389	0.460774	4.43643	3.03362	0.197549	1.59688
SLC1A3	2.65614	1.27181	3.34672	1.82949	0.565693	1.04106	2.25015	2.16447	1.53305	1.66351	5.72454	4.02879	0.81979	4.21768	2.29892	1.64251	3.71743	1.60829
XRCC5	84.6538	76.3669	83.4783	87.5539	71.5491	78.9611	93.5493	69.2286	80.5695	97.757	86.8936	90.8897	63.8189	86.1937	72.7892	65.4412	92.092	61.001
LXN	45.3088	20.6375	19.8746	27.2306	8.13788	6.78854	31.5557	3.28666	9.79613	27.6104	14.2923	17.7691	24.3554	10.3277	29.176	28.4169	9.3704	24.2223
SP140	0.435084	0.280998	1.23889	1.12002	0	0.243703	1.16702	0.391011	0.547953	0.38472	0.549219	0.674806	0.231614	0.911806	0.352209	0.359205	0.123427	0.030839
MKNK1	9.56991	4.48489	6.59456	11.9269	6.81992	4.96022	11.3744	6.33427	8.90008	3.06514	6.31167	4.32403	2.75537	6.4376	3.74851	5.4575	7.87044	2.88686
TNS1	18.1183	6.37807	9.34076	18.3733	3.61285	13.0324	17.6272	2.02984	4.02011	7.0213	6.08723	2.9745	8.22066	3.22036	8.68494	15.1522	3.49511	3.25582
REXO1	11.2894	10.1973	10.0021	10.1008	10.033	13.5529	10.4478	11.9604	12.8399	1.98017	2.5779	1.36156	2.11515	4.4281	1.73809	3.75155	3.32171	1.40366
SAR1A	9.93908	24.8471	36.1024	19.7374	23.6825	20.7733	22.1879	31.2236	39.0625	31.9467	21.6159	21.0311	24.3929	59.5226	25.1389	21.8421	44.7902	8.96868
CDC14A	12.8919	9.43606	2.64454	14.2937	3.81188	2.25678	7.36888	1.54375	1.47693	8.70484	2.61772	1.53954	6.4909	1.58602	6.09181	8.59768	1.70375	7.27327
RAPGEF3	1.19151	0.621446	3.50867	1.83101	1.33844	2.92741	2.38211	0.760365	12.0928	0.615914	6.53802	4.63295	0.214279	8.78451	0.289641	0.458657	8.56618	0.422507
CEACAM1	5.45161	4.93118	22.2252	5.39843	6.3001	16.3206	4.97588	6.6455	5.28109	1.35906	7.03721	4.03428	0.773638	6.46563	1.2351	2.06174	16.4066	0.797114
SENP1	7.39566	4.77668	4.97038	9.79876	3.47906	4.11117	7.31454	4.61185	4.1975	4.21134	3.87637	3.51432	2.56803	3.98175	3.4851	4.73181	4.46528	2.99994
DUSP13	0.050788	0	0.251939	0.056853	0.100999	0.083072	0.281188	0.035886	0.126697	0.106474	0.669582	0.404613	0.199742	0.533128	0.164971	0.12233	0.554735	0.326599
CIC	19.5215	18.3246	25.2526	13.6154	18.5242	35.4601	19.8827	18.2778	36.8607	2.70604	5.25602	2.91711	2.34234	9.44607	2.52196	6.47775	10.2085	2.55705
LIPE	4.9807	4.81393	5.45881	5.59405	3.71361	5.52283	6.24921	4.85943	5.45587	2.16557	3.49529	1.5733	1.86325	4.0518	1.5761	1.93179	6.34333	1.65467
FDFT1	83.3809	58.0787	81.4994	73.3551	89.3651	101.474	79.4359	52.0753	215.922	64.2987	101.201	90.2177	65.0175	129.773	47.9285	54.905	173.693	30.0194
PAFAH1B3	22.7387	17.2836	14.5596	17.0588	17.5103	15.2429	11.9617	25.5456	19.8817	19.5219	11.3056	17.3376	19.2463	11.7367	16.8818	19.525	13.9518	20.6416
OPHN1	1.83922	1.75248	1.03075	2.16885	0.870811	1.19817	3.77562	1.17149	0.892769	1.96038	1.17522	0.661984	1.52232	0.709637	1.11195	1.99071	0.855123	1.2892
AFM	0	0	0	0	0	0	0	0	0	0	0.014925	0	0	0	0	0.020969	0	0
KIF22	9.68113	9.13137	4.69248	11.5114	5.91691	4.12791	9.61545	6.13468	5.73268	12.6314	7.43506	8.73622	7.92687	8.29838	11.6077	8.20749	7.45102	10
SCGN	0.064408	0	0	0	0	0	0	0	0	0.034636	0.084591	0	0	0	0.012253	0	0	0
CARMIL1	19.3118	12.8756	19.3789	21.0913	10.0552	23.903	25.7717	15.44	17.7035	16.5098	20.3707	12.0871	9.76711	18.4621	12.2272	12.3934	19.0354	8.07993
PGM1	21.8968	16.1278	35.9593	18.2837	21.3337	38.3828	18.2661	25.3732	44.1443	17.8967	29.2384	28.1751	18.2149	30.6747	16.1354	14.6503	33.1221	13.4953
DDX1	29.4329	29.7583	29.026	28.8195	29.0358	26.5318	32.3721	27.1898	33.2258	38.7013	26.8306	24.8309	24.6687	25.9245	21.2551	24.9283	29.475	21.6633
DNM2	59.6281	30.0336	54.8628	54.0931	29.6967	75.9322	65.1988	36.6058	57.6951	24.7813	31.7855	34.2744	22.962	32.8043	23.6492	26.5143	32.3456	17.0443
EPB41L2	1.79576	0.690392	1.36365	2.97514	1.27433	1.46346	2.52151	0.832462	1.47334	0.825972	1.84397	0.756673	0.397779	1.63914	0.632064	2.04414	1.17175	0.519507
RIMS1	2.06364	4.30033	2.77402	2.22845	2.77134	1.78586	3.04828	2.18053	0.042503	9.16793	5.50406	2.71167	19.3859	2.19825	22.1577	13.2931	1.40612	19.0764
MOXD1	0.02952	0	0	0	0	0.02268	0	0	0.073477	0.031895	0.125877	0.031986	0	0	0.014007	0.031742	0.010969	0.022687
STX7	4.67094	5.93499	5.51324	4.47576	4.334	5.11259	4.49735	4.17089	5.57667	6.12607	6.27902	5.30968	3.32795	5.02304	3.6653	5.41143	4.58582	4.58221
RABL2B	41.7305	26.3293	6.99682	44.0236	17.775	8.10046	38.8498	4.59269	5.98938	8.30842	2.7758	2.23023	7.30937	1.89348	8.50355	13.1244	2.80416	7.87888
KEAP1	52.1842	34.9198	22.2821	36.4673	31.1874	27.6913	32.6801	24.643	22.5595	36.1089	30.4642	22.4195	25.7307	30.4779	32.0438	27.0139	35.0364	29.5835
DDX43	0.035933	0.108982	0.088908	0.14684	0	0	0	0	0	0.285021	0.310607	0.099436	0.104683	0.08282	0.058457	0.05626	0.082631	0.397172
PTPRH	2.80761	2.90121	3.39386	2.12649	5.9349	3.87286	4.75911	7.58168	0.916285	3.69997	5.03679	4.19386	2.79686	8.8241	2.07723	3.38095	12.2526	2.50716
DCT	0.017832	0.047751	0	0.015982	0	0	0.202673	0.0126	0	0.032492	0.056031	0.012357	0	0.036979	0	0.040496	0.013448	0.066878
SLC35C2	13.9505	19.5997	12.987	15.4194	15.6734	22.8157	15.9615	17.1499	12.6394	15.6649	12.2847	13.0133	12.3981	16.21	14.6281	10.04	15.8553	11.9159
CRYBG3	7.37822	5.24593	5.34674	7.63987	3.93475	6.88919	7.91544	3.2515	5.67446	6.56136	5.30447	4.56691	3.97163	4.3785	4.14154	7.18952	4.67574	3.5724
EPHA6	0.072932	0	0	0.055168	0	0.017471	0.137118	0.080339	0	0.044173	0.047056	0.017901	0.115988	0.06388	0	0.212071	0.116466	0.033731
SCTR	0.407883	0.120928	0	1.54389	0.03631	0.223717	0.62515	0.219303	0.104916	0.031397	0.022695	0.06548	0.196436	0.066201	0.099127	0.258431	0	0.260153
RFX3	40.5981	24.1866	6.04471	56.8382	9.42791	5.58086	37.529	2.23106	1.97971	13.105	4.19653	1.55517	9.51072	2.25037	11.527	17.1525	1.79567	11.7682
RIF1	10.0744	5.76015	7.17126	10.064	4.96561	7.87834	9.44877	3.63866	8.40155	8.13152	10.302	7.82504	4.2721	9.31958	5.20562	8.04009	6.69076	3.75426
RAB21	3.34347	3.97925	5.83811	4.327	4.0259	5.5781	4.96151	4.72072	6.06939	4.94385	5.03108	4.74959	2.56773	5.42308	2.46055	4.21005	5.28804	2.07073
SLC4A4	8.53456	3.46374	12.9129	10.9411	3.97636	33.3733	11.3403	3.81326	7.89404	2.97903	5.16303	5.26382	6.47416	2.34032	4.45342	3.5425	3.37762	1.72745
SMARCA2	39.7329	36.3746	27.8317	45.4915	14.1781	17.6714	54.0972	19.7343	19.4596	28.699	26.1198	21.6419	16.9399	25.9794	18.0571	34.0584	21.1639	24.1379
RDH8	0	0	0	0	0	0	0	0	0	0	0.026078	0	0	0	0	0.030017	0	0.01578
SESN1	12.4899	10.3345	8.57415	15.4989	5.80218	6.00525	10.7599	6.01764	8.91022	10.5568	11.5429	9.43265	10.3002	11.8843	10.5879	10.7132	13.4068	12.3414
MID2	8.94583	7.08073	6.96125	9.60247	8.2422	9.61318	8.79996	7.70387	5.19111	7.09832	6.61579	5.03043	4.60747	7.45369	5.53094	7.60698	6.52501	5.30906
PIH1D3	9.86351	9.34584	1.12167	10.4813	4.13372	0.40197	6.60578	0.610068	0	18.9386	3.50201	0.17761	16.743	0.50065	16.5052	9.18565	0.375339	23.3645
COL5A3	0.029252	0	0.024334	0.016373	0	0	0.103046	0.010335	0.012162	0.215412	0.002341	0.044892	0.003579	0.153687	0.07475	0.296751	0.092124	0.057424
SRCAP	27.9294	25.8937	24.8372	36.5706	18.9924	30.167	33.419	14.9735	23.2206	8.32933	6.77441	4.96292	6.74906	8.16337	7.05572	15.2035	10.9927	5.33648
PUM3	8.66469	7.50255	11.2721	9.32256	8.82491	5.91446	10.9582	7.93268	10.8111	18.5948	16.8138	13.0648	6.82572	17.6447	8.639	9.74684	15.9512	9.90395
CPB2	0.04591	0	0	0	0	0	0.048553	0	0.066683	0	0	0	0.01463	0	0.022099	0.07354	0	0
CHRNA3	0.028201	0.016726	0	0.094707	0	0.021667	0.112016	0.056725	0.140704	0.002452	0.19938	0.038694	0	0.048656	0.051611	0.112183	0.062853	0.019009
KCNN2	0	0	0.048923	0	0.048998	0	0	0.020743	0.068124	0	0.097047	0	0.021381	0.01074	0	0	0	0
CNOT4	5.673	6.10139	5.8332	8.27265	3.33619	5.44525	9.1756	3.75272	6.74855	3.15974	3.41499	1.74603	2.70055	3.09085	2.08414	4.64405	3.8058	1.86588
PSEN1	31.4897	27.7853	23.131	34.0063	20.6974	29.4886	30.6645	31.5528	17.3121	31.0957	36.0103	31.5893	23.4843	34.5354	19.6388	26.0622	38.4902	19.0551
CPOX	9.42674	5.01151	10.2903	9.06914	4.54126	12.5149	9.4359	5.46391	16.509	7.81229	12.0646	12.1986	7.32742	13.7748	7.59147	9.45583	13.3549	6.52599
CLDND1	17.9513	19.2394	22.8087	19.087	22.1552	23.8741	19.9686	25.9006	22.8077	21.4947	18.6141	26.392	15.8786	34.3981	14.8787	25.9581	37.0213	16.3337
MOK	39.0649	18.1689	5.48934	44.6492	10.3289	2.40012	47.5327	5.71026	3.41559	11.9076	6.02816	3.92097	10.8759	3.98966	13.6091	15.5766	1.88898	11.6241
HSP90AA1	643.575	408.236	164.7	733.346	226.893	207.289	551.352	108.153	167.379	347.644	130.674	134.731	254.441	136.552	233.624	251.91	121.477	243.2
RBL1	1.94601	1.69537	0.74738	2.22253	0.812427	0.586414	2.57552	0.514947	1.61597	2.07906	2.14227	1.19515	1.32191	1.34838	1.17685	1.97288	1.06831	1.57063
DLGAP4	11.3345	13.2994	16.672	11.9059	12.1105	17.6874	12.4701	13.0683	19.3965	2.09004	2.72722	1.9842	1.82967	3.25395	2.43904	5.40714	3.25141	2.17977
IGSF9B	1.26941	0.37222	0.241578	0.712249	0.162984	0.1029	0.938743	0.194664	0.874267	0.047424	0.08055	0.037173	0	0.163101	0.014545	0.107595	0.081838	0.02878
CFHR2	0	0	0	0	0	0	0	0	0	0	0	0	0.067938	0	0	0	0	0
CROCCP3	1.20243	0.124137	0.297178	2.41108	0.124432	0.914184	1.51896	0.186161	1.0697	0.289538	0.227849	0.137985	0.207262	0.309206	0.097936	0.370837	0.223863	0.112172
NDC80	1.46304	0.727746	0.738838	1.65879	0.315339	0.201699	2.18469	0.524252	1.34242	2.60714	2.99449	2.16765	1.46156	2.42331	1.74173	1.67275	1.82646	1.16109
AP4E1	5.58607	4.25255	4.52634	8.57244	5.0502	4.84981	5.74068	2.8726	6.12927	4.95226	5.72382	4.07969	1.80369	6.1268	2.56997	4.1715	6.51916	2.24807
RSBN1	6.50779	10.2724	6.20383	7.6869	8.52836	6.28825	5.76795	5.39036	5.12027	5.10058	5.99606	3.69853	3.74995	6.49605	3.17027	4.91699	4.57472	3.26804
MAGI3	15.3115	8.42665	5.49793	15.9738	3.51294	8.80563	15.7569	8.17128	4.38944	11.8289	5.06517	5.61392	6.53725	4.75765	8.51069	14.0952	5.70271	8.37149
CXCL2	6.68972	18.9128	26.9346	4.34801	138.465	65.0762	5.99656	58.4192	25.4106	2.40489	17.431	10.5579	3.33927	30.4434	2.01733	3.58131	32.1689	1.69628
AFP	0	0	0	0	0	0	0	0	0	0.00867	0.045593	0	0	0.082188	0.079585	0	0	0
COL4A4	0.194817	0.064254	0.533901	0.280766	0.079238	0.359046	0.195406	0.216288	0.396952	0.029803	0.285739	0.693668	0.053317	0.505068	0.017618	0.195747	0.223571	0.037471
TCF7	12.1176	2.77347	0.721389	11.684	1.68194	1.37691	8.93752	1.23514	1.40577	0.584772	0.923718	0.272187	0.589538	0.782352	1.62342	1.17217	0.620748	0.686255
OSTM1	9.11166	18.4417	11.1462	11.2917	21.0244	12.1504	7.22398	15.1764	15.4396	8.90399	14.4065	13.3332	7.39305	15.939	6.2249	8.89547	12.9379	6.69457
CDH7	0.025446	0.04824	0.049215	0.016502	0.029562	0.184559	0.03716	0.010416	0.062647	0.153156	0.17301	0.105262	0.115622	0.041277	0.130649	0.023777	0.062565	0.126088
IMPG2	0.469083	0.131659	0.072815	0.647125	0.072338	0.109046	0.184215	0.079084	0.049053	0.185974	0.062963	0.070073	0.101605	0.082025	0.166457	0.242411	0.062949	0.072911
PCNP	12.6683	5.55494	12.0328	11.0242	7.71369	9.41767	13.6721	10.6406	10.2793	12.5941	13.9575	13.4911	11.6521	13.6312	7.65318	11.5134	15.0583	9.74411
EXD2	15.6687	11.9081	9.3018	10.4097	8.88505	10.4631	11.0787	9.46426	11.1574	14.4168	7.96134	13.94	16.2764	12.0149	10.2171	10.8638	9.59423	9.1353
ARG2	4.12119	5.35682	3.41294	4.99204	9.3946	4.41628	2.63582	6.2911	2.80681	6.07053	3.15054	3.25112	2.34317	3.58846	2.752	2.30138	5.55006	2.77944
MEF2C	0.065607	0.040287	0.962695	0.39669	0.15965	0.848651	0.203136	0.238191	0.660917	0.758836	0.700555	2.05661	0.464511	0.911437	0.546312	0.814247	0.543266	0.854299
PTPRC	0	0	0	0	0	0.013435	0	0.05788	0	0.0717	0.041072	0.096566	0.020954	0.006327	0.007961	0	0.169217	0
CACNA1S	0	0	0	0	0	0	0	0	0	0	0.012443	0.00795	0	0.034463	0.016508	0.0453	0.036527	0.003727
PKP1	12.7221	11.3535	9.71688	9.59262	7.61196	14.9049	12.7068	16.3934	31.4424	20.3244	8.402	8.41702	1.95226	8.45369	4.55051	19.2069	7.18454	5.10637
UBA5	11.9841	8.84692	11.6428	16.0443	10.6335	9.5775	12.8426	6.4023	12.0621	11.2286	9.76259	8.12239	6.96386	8.04109	6.20251	8.75239	10.417	4.64505
STK17B	8.00742	13.457	11.4591	10.4704	16.9187	17.0388	13.9356	31.9898	12.6728	17.0399	13.6539	20.5982	13.8918	11.6236	12.985	24.0924	14.4954	13.653
CDC14B	16.2102	10.0635	8.57949	20.491	8.01429	9.80885	14.8489	8.65179	7.18814	13.88	6.99589	5.27862	10.9287	5.90273	8.79626	14.6458	6.35098	10.1162
ZNF510	3.14177	2.36818	2.31774	3.70867	1.74532	2.37931	3.21478	1.79069	1.69602	3.04371	3.33079	2.5986	2.07569	2.69064	2.48021	3.62716	3.33496	2.7545
LRP2	0.005712	0.037369	0.014279	0.071088	0.036147	0.004389	0.109167	0.018069	0.014234	0.00949	0.092794	0.019542	0.016641	0.137296	0.021132	0.026017	0.155774	0.019154
ZNF506	5.75094	3.4478	3.95857	6.55054	1.84662	5.96607	7.25525	4.79363	8.92424	5.9213	5.829	3.49742	3.63339	6.46763	4.04183	5.03579	5.78666	3.36651
JMJD4	4.87279	3.84218	7.15568	3.76284	8.43766	6.76737	3.00097	5.16934	3.97345	7.1317	3.95647	3.2917	3.00743	4.39174	3.83364	3.50873	3.98287	3.64056
DUSP12	6.57931	5.14085	5.41433	8.22803	10.1853	5.48165	4.56711	8.2517	6.83537	6.87524	9.37776	6.93096	4.58448	9.28447	5.49567	6.17078	8.41529	4.58845
AACS	28.6004	23.0726	20.464	18.2459	21.4628	15.7808	21.0033	17.25	24.4664	20.3422	19.6041	13.6071	14.8141	10.9295	14.2486	17.4975	16.7902	12.3132
KIAA0141	19.2147	11.8912	11.5004	19.4552	12.8261	12.8067	13.0347	12.9977	12.7399	15.5789	10.5601	8.79762	10.2584	10.7318	9.82433	15.3653	11.4647	12.0967
SLC13A1	0	0	0	0	0	0	0	0	0.019683	0	0	0	0	0.00771	0	0	0.00948	0.005234
CADPS2	6.83138	4.81036	4.83757	7.72796	5.34122	7.64235	7.70948	4.90347	3.76655	8.80489	6.95331	5.87324	6.76877	4.58944	6.56815	6.01334	5.78316	4.54937
PCDHB4	0.37765	0.344423	0.521097	0.329899	0.610487	0.4621	1.04102	0.890327	0.387256	0.308668	0.129816	0.147126	0.137552	0.077732	0.105553	0.123754	0.079821	0.104722
PCDHA6	0.219279	0.220808	0.232732	0.359453	0.055336	0.127417	0.166387	0.156242	0.091859	0.030681	0	0.105345	0.040261	0.10921	0.039345	0.022291	0.052112	0.037765
PCDHGA2	0.039754	0.282689	0.406541	0.198178	0.408395	1.02227	0.159938	0.389883	0.413102	0.077223	0.015614	0.075711	0.028905	0.026135	0.032336	0.14027	0.059961	0.061104
HSPB11	28.6268	28.8808	11.0847	38.9804	14.4384	9.83422	39.4233	7.35704	13.6807	55.2781	21.875	16.9047	44.2474	19.3585	46.1071	34.5099	16.3637	57.5646
PHLPP1	15.83	6.91996	8.3334	15.4038	5.30356	9.06668	13.5875	5.57274	7.80957	5.3912	3.94616	3.22745	3.36474	4.4867	3.16986	6.00396	4.38153	2.67549
ATP8B1	32.2196	26.7872	30.5452	32.8363	25.6744	35.181	30.8894	28.327	26.6986	33.4203	29.9591	26.936	22.6341	23.4168	20.1329	29.6146	29.3053	15.2398
IL12RB2	0	0.039006	0.055874	0.062552	0	0.068692	0.041367	0.006063	0.055759	0.049621	0.240048	0.078867	0.021551	0.1399	0.052146	0.330914	0.131731	0.097652
SMARCD3	11.4478	10.4084	7.66568	8.03371	6.35184	7.86772	8.92367	10.4945	7.98196	6.03631	6.01574	4.63268	10.5605	5.07732	9.94291	7.23877	4.41301	8.67093
WDR70	6.7811	5.74434	5.89288	6.27796	5.64962	5.21251	5.78924	5.54234	5.5215	10.3245	7.89738	8.15004	7.82181	7.05539	8.28073	7.35777	6.69027	8.53221
FYB1	1.50065	1.52621	18.7639	1.26584	1.08967	6.71081	2.90123	1.38764	30.45	0.935836	10.4468	6.10714	0.466405	14.3361	1.01154	1.91036	6.7706	0.572038
MPP4	0.052512	0.048921	0	0.188752	0	0.014288	0.182331	0.07416	0.014403	0.020517	0.079107	0	0.054583	0.048752	0	0.142442	0.059611	0.172971
STRADB	6.31208	6.18687	7.0658	7.9718	2.69557	5.75611	8.09666	5.08239	10.2368	5.51067	7.73718	7.35384	3.87786	10.4931	3.25223	5.54088	9.08722	3.29837
BZW1	50.1048	30.8319	44.6702	39.828	44.8084	94.6096	45.02	36.6746	182.702	48.5289	62.077	62.4647	45.5316	83.4968	38.2905	41.3378	72.2985	37.372
PGR	0	0	0	0	0	0	0	0	0.010924	0	0.031895	0	0	0.004325	0	0	0.004953	0.008974
C1QTNF3	1.32354	0.307299	0	2.04496	0.164578	0.361453	0.209823	0.030131	0.167086	0.079235	0.241543	0.140753	0.035129	0.152866	0.256132	0.381321	0.229243	0.552044
ME2	6.96387	6.50417	6.13466	8.70628	6.33282	5.00227	7.99368	5.97268	7.69963	6.78125	10.2093	5.41247	6.73343	8.02549	6.63316	6.99916	13.2399	6.45177
C5orf22	9.71388	8.53385	9.25638	9.73767	7.06041	7.48696	7.92405	7.0843	6.41956	5.70378	8.6789	4.90204	4.66832	8.26699	5.40232	5.38551	7.77667	4.37915
CCNT2	7.63724	2.15903	2.94834	13.2747	3.64006	2.87715	8.94188	7.69123	4.69476	2.48608	5.37896	5.01837	5.00543	6.00421	4.81503	7.83972	5.80987	4.81221
FAM135A	8.66902	5.49457	6.53836	12.0192	3.52932	6.35236	8.14156	7.4287	5.81877	9.06037	10.0215	5.61732	4.63219	8.02286	5.86768	8.92175	7.64565	4.72929
COL19A1	0	0	0	0	0	0	0	0	0	0	0.022761	0	0	0	0.00164	0	0.0091	0
EPB41L3	0.284129	0.382731	0.097269	1.44572	0.2842	0.270228	0.275818	0.114499	0.189351	1.30267	0.284592	0.080682	0.347084	0.867269	0.427972	0.670467	0.402174	0.871046
COBLL1	7.50256	4.80029	7.84223	10.9663	6.54126	6.50714	10.1307	7.2292	4.92847	4.13213	3.40502	1.58507	3.4095	3.16865	1.89078	9.63676	4.03925	1.98421
DLG3	10.2544	9.89871	16.4052	9.94189	16.7377	12.2287	19.5897	9.119	7.65076	15.2321	13.1374	20.3058	19.7756	11.4122	20.9622	21.6658	20.1137	9.60653
KCNK2	0	0	0	0	0	0	0.026902	0	0	0	0	0	0.228874	0.026397	0.421189	0.032328	0.009161	0.045641
SERTAD4	8.52798	6.19226	4.02403	8.42935	3.32263	6.75356	7.89164	3.14496	3.75904	10.9321	4.94058	3.23153	8.36303	2.83198	6.47517	10.2075	3.54656	6.44639
TRAF5	0.431725	0.741089	0.707633	0.598735	0.630875	1.26491	0.701299	0.571169	1.92503	0.371642	0.756672	0.992796	0.180298	0.351569	0.29763	0.434274	0.281968	0.409338
MRPL22	4.85677	8.38028	4.09455	5.06137	7.46207	3.10935	6.42983	7.93706	4.04999	9.45231	9.06768	9.884	9.22527	10.6426	10.0335	7.30339	11.1305	11.4839
GEMIN5	6.02149	4.79427	4.55324	6.02474	3.42597	4.20469	4.75626	3.09855	4.99403	3.34458	3.15169	2.38731	1.96888	3.17891	2.66524	4.2278	3.95558	1.97416
OPRK1	0	0	0	0	0	0	0	0	0	0	0.020478	0	0	0	0.038937	0	0.026212	0
NFE2L1	61.1913	116.416	82.3292	33.6577	150.533	58.9366	55.8994	121.528	57.1017	46.2389	66.3915	62.4801	17.4083	76.7998	16.7688	31.0927	53.087	20.6555
SEMA5B	0	0	0.045657	0	0	0.055037	0.036854	0	0.030647	0	0.15157	0.109001	0.010977	0.043499	0.011865	0	0	0.039326
GSK3B	15.3627	17.4149	19.3864	17.4192	18.0115	21.3747	17.6703	18.5079	27.7689	9.20229	8.59926	6.60902	5.41788	10.3375	5.60199	9.85421	9.61211	3.86437
ITGB5	12.842	11.6658	18.1854	13.1796	18.6656	24.0482	9.1287	10.9465	33.0301	12.6738	16.6926	17.438	9.05556	16.5749	6.10332	9.78077	12.8239	5.34606
ERC1	8.8391	6.44471	6.17867	13.0687	5.32908	9.4549	8.81138	5.15801	7.60396	5.11043	3.17122	1.69423	6.88554	2.90892	5.66268	7.99506	2.91072	6.02457
XPO1	61.014	34.7535	39.7723	73.2413	22.5703	41.0823	57.7021	27.329	54.5501	42.2448	42.1773	30.7788	30.4377	46.7074	28.3043	37.7191	45.7678	27.6782
LINC01587	0.309277	0.123106	0.825353	0.541917	0.056046	1.33313	1.0226	0	0.612047	0	0.240242	1.00672	0	0.923551	0.252412	0.213685	0.666169	0.208926
RNF13	19.8739	10.8758	17.0907	20.9086	15.1877	9.92765	14.6199	19.5279	10.4451	20.548	20.039	20.0855	28.8865	15.3038	33.0668	22.4054	17.7985	28.637
TRPM3	0.046189	0	0	0.120157	0.011713	0	0.043625	0.001492	0.003653	0.008177	0.02917	0.001242	0.016114	0.046943	0.014741	0.087393	0.041824	0.022882
PALB2	3.22683	3.81609	6.58648	3.64506	3.54883	4.25776	3.99567	4.99004	5.22669	3.80634	5.46226	3.52845	2.24844	5.7312	2.87096	4.0288	5.72705	2.27617
DOPEY1	16.1571	9.39828	13.6233	14.2422	9.32899	12.3004	13.8163	7.7103	7.14726	11.0821	9.43912	6.36268	5.04542	11.7095	4.67377	8.02257	9.52945	5.1956
LYRM2	15.5975	19.3588	10.7238	14.0953	16.6219	10.7159	15.1933	11.5339	10.4838	17.9619	14.9532	12.3099	10.5561	12.1891	13.1556	16.7281	10.7275	16.9491
BCKDHB	8.09189	4.58474	8.53251	9.68722	6.63503	5.97831	7.79372	5.98104	8.00259	9.40902	6.39036	5.71089	6.19079	7.88303	5.8994	7.09352	7.60428	6.02558
KAT6A	15.6206	13.729	12.0789	12.8823	7.4609	16.5871	17.3346	9.37454	11.5675	8.26508	10.0561	6.72004	5.20526	8.4046	6.07557	12.3816	9.79081	5.37194
ZCCHC6	12.0806	7.6211	9.64033	12.2178	6.62116	10.8401	14.7797	7.27466	9.82824	9.12444	9.85801	7.9677	7.26893	10.7395	5.73637	8.28383	10.0177	4.98629
ULK2	7.56588	4.87417	3.51584	7.85137	3.06197	3.08268	6.20402	2.46507	3.46988	4.9241	3.75383	2.23328	4.07739	2.98233	3.20345	5.07141	2.89215	3.06035
GRHL2	41.7587	28.0969	23.8279	37.7043	17.613	29.5409	40.7579	24.6909	22.0741	33.2392	22.7011	23.3956	25.8346	21.0022	22.1122	34.0411	27.3743	23.3959
TNPO1	19.0589	23.5075	33.914	23.3277	20.1248	22.2018	18.593	17.4172	28.4097	30.0923	26.2889	36.2736	13.763	37.4667	17.1125	18.1971	32.9863	13.7056
PLOD1	16.7154	10.8529	40.1293	13.1482	13.2352	39.1	18.5337	16.9554	38.4004	12.07	27.5997	25.9153	9.91715	35.0838	10.6791	10.9133	35.2865	6.79544
P2RX5	0.091816	0	0.109142	0	0	0	0	0	0.034976	0	0.10148	0.087141	0	1.24132	0	0	0.559158	0.029908
ITGAE	8.72159	2.70757	8.78451	7.66068	5.32715	4.87679	6.98185	5.04258	7.7757	13.4432	9.29905	6.78744	13.9407	6.4122	13.9586	8.66301	7.52824	14.1482
DIS3	5.17092	7.62556	7.38711	6.04829	8.37618	7.77242	8.72235	8.25488	9.06186	8.35813	9.42019	8.45816	5.14175	9.51215	5.88219	8.59102	9.58702	6.24827
PIBF1	12.7865	7.96379	5.84253	17.6443	5.59141	3.63423	13.3395	4.62555	3.27541	13.3711	9.10705	6.61319	10.7008	6.98096	10.9754	10.521	7.00805	10.5283
TDRD3	7.44643	5.80869	4.99143	7.44888	4.25786	3.50208	8.52896	4.73637	3.49256	8.32063	6.49675	4.7167	5.70722	4.20491	5.49017	7.53871	4.23492	7.02357
AC000061.1	0.150501	0	0	0.335201	0	0.068886	0	0.018666	0	0	0	0	0	0.098752	0	0.119557	0	0
NUFIP1	1.74318	1.92168	2.47349	1.6802	2.45041	1.17518	1.6954	2.54539	2.33961	1.6248	2.05208	1.32294	0.902318	1.86412	1.11608	1.66469	1.65044	1.06736
PDS5B	11.5105	6.18905	7.39768	11.6535	3.6424	5.94074	10.2112	3.80567	5.32691	5.8883	6.19343	4.07836	5.34434	3.82944	5.85183	9.11146	5.18041	4.66753
OXCT1	6.4039	7.35277	4.64198	9.48496	6.12659	4.59343	6.90634	4.56353	5.02059	8.72094	4.89454	5.16023	7.32996	5.19025	8.99219	6.78817	3.98773	4.73153
RRAGB	4.9876	3.63794	6.07573	7.32683	5.16147	3.64906	4.77557	5.11163	4.10498	7.97311	5.74699	6.89436	3.13066	6.28177	3.08405	6.15453	5.48185	4.20332
EPYC	0	0	0	0	0.03737	0	0	0	0	0	0	0	0	0	0.025642	0	0.124114	0
CYLD	10.5851	13.8631	19.4026	12.8384	15.9146	21.8812	13.5398	20.5474	17.1806	12.1053	26.456	20.8774	7.44923	23.2394	11.6454	14.4039	21.5709	10.4942
SLC27A5	7.30046	2.23257	1.90603	2.9482	1.91276	1.63925	4.30966	1.13118	1.98563	5.56989	3.0173	2.67099	7.32045	3.78404	5.85863	5.43546	4.36199	8.34482
ZNF324	7.11905	5.22444	3.40266	8.2112	4.75816	3.51154	5.88509	4.31149	2.06976	4.94783	4.47199	2.99429	2.97412	4.62291	3.40819	3.77763	1.73827	3.57394
ZNF671	1.80587	1.17886	2.04574	2.01089	1.31352	1.29792	1.75838	1.40989	2.06222	2.27381	2.43546	2.66934	3.69694	2.32539	3.70054	2.6362	3.25592	2.19069
ZNF416	1.52926	2.02248	2.5416	1.48712	2.36506	2.91233	1.59286	3.15108	1.83808	1.78911	2.13373	2.41581	1.9124	3.25768	1.57544	1.50512	2.61419	1.62126
ZNF586	6.80746	5.93602	3.47839	7.13068	4.23886	4.30155	8.44126	3.90592	4.8718	6.15061	4.83293	4.23243	5.94381	3.56039	5.55484	7.94689	4.0645	5.56196
ZNF446	7.73545	5.03347	2.85505	10.4303	4.40816	4.10311	5.8935	3.25161	4.37708	3.53379	1.67921	1.96829	3.47199	1.71104	5.57003	5.62353	2.82899	3.08336
ZNF264	3.70869	10.2807	6.79488	5.03885	1.32682	7.22673	16.0649	1.77539	3.593	5.47231	3.47885	1.75636	4.06006	4.20365	1.80625	2.58643	2.13856	3.95965
RPS5	246.235	302.258	284.368	107.292	242.463	203.147	115.698	475.752	169.721	490.194	242.762	355.935	665.099	213.454	536.03	469.229	157.909	564.736
FAT1	32.7974	27.6042	52.4312	37.0933	17.8905	49.7087	35.4377	18.4869	77.9304	15.5135	30.2281	26.5261	7.39017	49.3937	11.9343	27.1977	34.9478	9.81572
YTHDC1	11.4444	15.6396	19.4033	17.3791	16.6899	14.9534	17.9432	13.432	18.3211	13.9345	13.7366	13.5984	8.81563	19.7174	12.4811	14.2955	13.6468	6.90708
CHMP2B	20.3298	18.0175	13.6702	13.0294	17.8262	12.7357	13.8196	19.7902	14.558	14.7199	18.3602	16.6355	17.6763	20.2875	13.0426	13.451	17.2179	11.6856
SMAP2	33.0757	20.3211	13.278	31.7663	20.5655	12.77	31.2011	15.2599	7.71479	18.4391	7.78432	6.42811	13.255	7.66724	12.2492	15.722	8.57195	10.1355
PPIE	19.0857	15.1049	12.5662	11.4198	10.805	9.73478	16.4463	15.3564	10.6632	22.8163	14.902	16.3189	16.1826	18.5179	15.2805	15.0296	17.8796	16.2155
ZMPSTE24	38.5184	35.3331	35.5667	39.0411	32.9192	30.2221	32.4105	31.3895	40.2653	38.2269	42.3634	36.5319	23.4433	45.3887	27.3183	24.2484	48.5854	21.2248
STARD7	64.5321	52.7547	47.0325	51.3464	44.1196	45.2171	49.0036	58.7104	44.0404	62.7088	48.663	40.441	53.3481	44.7969	46.8062	51.796	50.7281	37.9475
NOA1	18.0332	15.2433	8.1024	14.7281	13.2288	10.9374	12.2703	12.0369	9.32704	13.5733	6.61377	5.82621	7.52605	6.66297	8.48988	12.3448	6.97919	9.47339
REST	13.637	13.9527	16.8181	16.3244	10.2598	16.9131	15.3259	8.86435	14.9424	12.8613	11.7825	8.81914	7.62066	11.7642	8.14965	8.54043	11.3453	6.36114
HAL	0.582452	0	0.716768	0.244994	0.015417	0.578754	0.128115	0.192835	1.81422	0.057315	0.777318	0.760385	0.251823	0.913457	0.118888	0.095636	0.620337	0.298638
SSH1	10.023	6.42956	13.3211	10.7368	8.06474	8.20564	11.5267	7.15099	18.0729	2.15984	5.0024	4.27804	1.63675	7.40511	2.22772	4.77892	5.90189	1.91803
GSTP1	1472.04	1242.35	746.822	1041.47	1290.36	662.988	1089.4	1312.11	885.78	1969.34	812.522	899.031	1966.06	1095.89	1478.44	1527.26	1281.35	1474.04
APLP2	145.337	127.189	303.098	121.832	160.784	361.675	156.689	162.01	301.273	156.29	253.492	233.179	106.93	291.67	100.215	101.784	254.8	61.1999
FAM234B	3.05638	1.99958	2.49572	4.21119	1.40463	2.29269	3.05024	1.22239	2.57422	1.8162	2.45844	1.57052	1.09814	2.56376	1.25324	1.83366	2.51599	1.32627
SLCO1A2	0	0.020985	0	0	0	0	0.011833	0.023701	0.009775	0.006524	0	0	0	0	0.019123	0.064433	0.008865	0.031577
WBP11	13.6685	13.693	11.1632	15.69	9.46042	9.89015	12.8877	12.0245	8.28561	6.86591	6.54188	4.0865	4.80551	6.50317	4.84072	7.45787	7.15247	3.77474
EIF3I	79.6586	61.8709	61.9576	61.0005	61.1349	62.0144	56.5324	65.434	67.0318	98.0891	78.4116	91.3183	74.8206	97.0333	75.3131	65.4329	93.4574	82.2488
NKAIN1	0	0	0.145217	0	0.023302	0	0	0	0.029003	0	0.027399	0.024089	0	0.103357	0	0	0.241355	0.007982
COL16A1	3.19346	9.00256	8.60843	4.06798	11.1524	9.29738	6.4404	10.4571	22.0698	2.32594	10.9085	8.89317	1.92674	13.4461	2.79736	2.52935	7.97372	2.34016
TXLNA	26.5169	31.0686	23.9004	24.0386	23.919	23.617	24.2585	22.0226	22.8962	22.6422	21.7939	19.6324	12.8922	22.5127	16.0745	17.6271	21.1071	12.4535
APOB	0.041924	0.011416	0.069146	0.079721	0.012817	0.009826	0.052989	0	0.010635	0.067126	0.113119	0.228347	0.01863	0.045555	0.072185	0.049509	0.094089	0.052883
NCOA1	8.16901	4.91324	6.16946	10.3212	3.06139	5.7826	7.75331	3.84111	3.80194	4.74245	3.73777	2.52688	3.48746	2.9499	2.6635	7.03892	4.25587	2.98654
AGBL5	23.7789	17.6233	10.295	23.1334	11.8449	8.55144	18.3063	7.72119	10.5459	15.72	9.23649	7.63142	13.2711	9.53633	14.3103	15.0193	8.11335	12.2594
EFR3B	0.874522	0.164249	0.06056	1.05835	0.080179	0.065328	0.840627	0.017166	0.054766	0.178906	0.081741	0.040648	0.070745	0.076303	0.124447	0.245541	0.068591	0.059354
KIF3C	2.75304	1.75926	8.43559	2.03523	1.5261	5.69224	2.38592	2.37762	12.1	0.803136	4.27971	3.10759	0.677587	5.22936	0.630887	1.2361	3.40036	0.647064
RAB10	73.5878	79.9746	107.303	66.8833	98.825	92.662	65.5008	90.6448	92.6811	73.8533	95.1485	73.9806	45.1073	102.794	42.5509	54.9181	92.5967	41.0083
GCKR	0	0	0	0	0	0	0	0	0	0	0.024337	0	0	0.060252	0.0555	0	0.099683	0
HADHA	56.7662	42.4274	58.0405	51.0212	43.827	58.7998	49.9434	54.1794	56.5547	74.6648	64.2287	61.1473	46.5224	69.8276	47.085	46.2985	73.8483	45.0912
MAPRE3	60.6801	34.868	15.0378	56.8304	10.5664	13.4496	47.8423	8.16205	11.0779	9.63119	4.79996	1.79398	7.98242	4.4756	9.10345	11.4337	3.44043	7.62622
CAD	7.63717	5.00798	4.99148	8.00712	3.73584	4.52506	7.93598	3.07198	10.6157	1.9849	2.59321	2.86867	1.46371	3.85292	1.50222	3.10131	2.51221	1.46513
CD59	134.985	76.5071	155.478	111.556	149.706	152.298	102.054	44.2863	118.499	236.792	132.311	292.32	142.221	175.192	169.73	103.342	130.482	159.013
CD82	51.486	60.9464	59.8648	42.9681	50.3449	72.7376	52.0987	61.5178	53.1213	65.2405	51.5148	71.2192	53.0269	69.9734	60.3987	31.3889	88.7934	52.3319
BCORL1	3.60135	2.17438	4.69217	4.43714	0.997863	5.18337	4.03589	1.47279	5.11821	0.460682	0.493544	0.408965	0.445801	1.19372	0.210389	1.18072	0.857344	0.392728
ATRX	17.1865	10.6248	16.9773	22.5921	9.693	13.3765	18.9591	8.22162	17.0576	11.3535	15.2933	10.2753	5.91845	12.6647	5.2944	15.4634	10.8507	5.23183
AK6	3.96359	8.7031	5.41459	7.42805	8.0283	3.68906	6.72097	5.14748	5.75832	10.4072	7.13552	8.77847	7.78482	5.8366	7.36058	4.5686	8.73362	6.14628
FCN1	0	0	0	0	0	0	0	0	0	0	0.075139	0	0.030521	0.01352	0.102364	0.029333	0	0
MYNN	4.91159	4.07909	3.69196	5.44935	5.85138	4.53028	5.18603	4.46202	4.00174	4.63061	4.84978	4.46314	5.25714	3.34567	4.25182	6.39563	4.36295	4.50126
MECOM	20.1177	12.543	17.206	25.2814	10.3485	20.7684	27.0722	11.14	15.7292	20.0476	19.9018	16.7199	15.5946	15.9186	15.6944	18.5783	19.5308	11.8307
SCAMP1	19.5306	18.0193	17.8604	21.0572	7.69923	17.632	15.8623	12.6484	10.4174	10.7159	22.4778	12.5552	14.2739	20.8569	8.73962	15.6991	12.2987	13.4837
PREP	13.0875	11.2606	24.8688	13.4784	14.733	24.2391	13.5608	16.3005	32.4685	9.71403	14.1786	15.4632	8.03409	18.0261	7.3497	7.80931	19.7372	7.27511
HACE1	3.32309	2.35792	2.75689	4.46379	1.90453	4.05574	5.01984	2.3277	3.54215	5.12333	2.63728	2.6908	1.25899	2.0887	1.6836	3.24719	1.84751	1.41708
SEH1L	11.4209	14.3707	13.3204	11.958	19.0467	16.4995	11.0637	15.8953	17.5415	11.262	11.685	9.75445	6.98249	10.9485	8.95721	9.62696	9.5494	7.16144
WDR47	17.0855	11.6379	7.63735	13.5421	7.55918	6.98765	11.7834	4.39518	9.43908	12.6072	8.56776	6.93569	7.45093	7.59138	7.50588	8.1298	6.08539	7.00897
WDFY1	31.9892	28.5129	29.4925	48.6967	16.7245	21.691	41.6139	30.7129	33.5227	31.1896	55.4968	43.7792	20.6293	49.8237	15.7985	21.0437	54.6584	20.4998
OVGP1	1.70701	1.03185	0.692953	2.0968	0.854444	0.632055	2.18104	1.18568	0.76623	0.725613	0.433831	0.522356	0.478719	0.554434	0.49839	0.970324	0.809784	0.619176
SLC25A24	19.5252	15.7794	26.1423	23.6842	18.4836	26.1867	29.8832	16.5322	22.8747	28.9605	20.395	16.4978	19.2436	15.6075	15.8384	19.0823	15.093	16.2528
MAP3K4	12.4762	10.8282	7.35437	14.5785	8.06972	9.59735	13.3434	9.45731	9.14534	9.28693	7.9893	7.37307	6.17903	6.67096	4.70865	9.04209	6.88945	6.15249
PILRA	3.16422	0.653168	0.592581	0.856043	0.360049	0.233336	3.8143	0.553254	1.17403	0.080361	0.368172	0	0	0.148912	0.230101	0.358923	0.228956	0.086132
IGSF9	5.42511	3.94238	3.09615	5.25381	2.78808	4.59894	5.85251	3.39893	5.9193	1.97902	1.48619	0.946447	0.575264	1.16781	0.757096	2.92325	1.30082	1.10223
ABCB1	0	0	0.293082	0	0	0	0.011338	0	0	0.010489	0	0.035468	0.005891	0	0	0.01218	0.03281	0
ZNF213	6.67534	5.80464	5.05254	5.67199	5.84888	5.60621	6.22558	6.82017	5.87847	2.14169	1.33931	1.41929	1.39081	1.59673	1.60068	3.25997	1.60443	1.23652
AKR1B1	27.1551	14.3899	31.8705	21.1319	18.8898	37.6428	24.5608	24.0909	46.1298	10.113	26.6545	16.3426	12.1078	18.0228	10.2243	11.1949	20.3065	7.77141
CPNE3	39.4245	29.861	38.566	42.1958	21.6453	29.6363	40.8626	25.0207	34.6158	39.6167	28.3176	28.4489	28.9388	29.3063	30.3356	38.1471	27.1034	23.374
RRN3	10.9344	11.5385	12.2555	11.5712	12.3916	12.5281	10.9668	14.0891	14.747	12.6189	12.7825	12.4264	6.46948	17.885	7.42318	8.90988	14.641	7.16291
CTTN	61.8728	40.5208	68.2405	61.6214	50.612	64.1344	73.2751	53.504	91.4193	46.2038	59.8281	47.8796	22.822	69.693	28.0994	36.6495	62.8242	24.4763
WNT11	0.982047	0.411746	0.116958	1.9655	0.103779	0	0	0	0.254774	0.362226	0.444175	0.029904	0.068152	0.20508	0.142844	0.157347	0.120566	0.417096
MTIF2	14.5639	14.7816	12.1181	12.01	14.1501	9.07923	15.9992	7.60489	9.85998	25.0181	20.6474	15.1791	12.7846	18.6337	13.9905	15.1393	17.9402	12.9529
DDHD2	9.02588	5.32556	8.26868	13.1576	7.00173	9.49664	7.71783	6.82862	12.5656	7.80721	7.18048	5.23356	4.7824	8.48585	5.04056	7.49708	6.49134	6.04665
TTC39A	21.0558	16.5246	11.0873	22.1615	14.6101	12.5645	19.9116	22.1489	13.52	19.7327	12.0094	11.1369	18.9236	10.6056	15.9657	13.8132	11.8451	12.0473
EPS15	17.0168	16.2261	14.2355	19.6859	18.7681	13.0174	14.6818	11.22	12.7437	14.8202	10.8556	9.1009	8.55545	10.8836	9.87071	14.5166	10.4147	11.0267
ORC1	0.744276	0.102127	0.107173	0.532095	0.085992	0.021976	1.19652	0.080843	0.859428	0.816823	0.59172	0.616521	0.312065	0.675623	0.472977	0.915326	0.36973	0.365591
MGST2	45.172	39.5711	36.4513	34.2929	21.4648	25.6371	35.5265	47.6507	24.9211	79.5326	53.4077	50.0001	49.6053	43.9951	57.0236	47.9513	57.291	55.2685
CHERP	14.4715	13.7049	9.86624	14.2667	9.51959	12.2421	14.9288	10.2302	12.534	2.29067	1.68314	1.46018	2.77615	2.05187	1.75313	5.1194	2.09355	2.78997
ATG16L1	13.5717	7.87235	15.9288	14.6857	13.2079	20.9043	13.8904	12.7889	17.4574	12.1157	19.6204	19.3627	13.6122	23.4492	14.4261	13.1941	15.1997	9.31919
USP40	24.1552	16.8878	18.3756	23.0212	13.2465	20.3624	25.7388	8.3034	21.1803	16.7306	19.5011	16.1353	8.17304	15.8829	14.113	14.7985	12.1748	8.86651
POMGNT1	19.0147	10.7543	16.5399	18.8632	11.9005	24.7743	15.6762	16.2417	21.146	8.26456	12.3024	16.9525	8.80764	13.0166	7.52555	8.16839	12.3993	5.82979
RAD54L	1.44331	1.08055	0.09595	3.00702	0.443144	0.197617	3.60407	0.497632	0.662055	0.455256	0.761611	0.190899	0.228056	0.658167	0.520954	1.20381	0.69703	0.246435
MAST2	16.1721	7.76593	3.97268	15.1094	6.84708	6.11134	10.8131	4.94311	8.08674	4.03199	3.1139	1.7307	3.26951	2.44559	2.47487	5.13469	2.67447	3.04446
DNAJA1	71.5415	86.869	82.7092	77.4911	58.6741	50.4635	86.2623	42.77	45.5425	106.919	102.625	87.8365	70.0549	120.716	97.9582	58.2389	109.881	79.8964
B4GALT1	77.3818	63.5106	131.641	74.9967	110.576	191.395	75.1847	119.623	146.154	22.9232	32.9826	28.8898	19.326	38.4486	15.0022	27.8692	43.2815	11.6671
CHMP5	51.6965	61.6109	68.6518	51.0274	54.9605	45.4444	44.0257	64.6825	38.0489	91.5053	119.003	95.4721	85.9083	123.04	95.9883	57.8383	137.314	94.9076
NFX1	17.7424	12.4213	11.4214	17.7302	10.7601	13.5228	18.2878	13.6462	10.5013	16.0462	10.5757	6.82729	10.7209	9.86338	10.346	13.8646	9.3144	8.68698
AQP6	0.157491	0.036529	0.01467	0.385093	0.046147	0.08107	0.640968	0.418823	0	0.023811	0.055321	0.080588	0.029295	0.159127	0.206913	0.135404	0.197973	0.041603
DIMT1	13.9329	10.1215	12.6783	18.184	9.69916	11.0727	12.6097	9.81877	9.08156	18.6384	15.3757	14.6375	16.3101	13.693	15.2825	16.1506	13.5928	14.384
IPO11	15.3835	10.4752	7.05994	17.311	6.07804	5.49954	15.2482	5.2199	7.47273	9.98254	6.34152	5.40617	8.21607	5.58298	9.6736	9.59655	4.57486	7.2756
FOLH1	2.05102	1.83139	1.92968	1.87656	2.38799	3.13316	1.98794	2.28021	1.20264	1.55332	3.20594	3.94317	1.08953	4.25205	1.80498	1.60487	4.16854	1.51875
EIF2AK1	27.8468	23.8167	23.2372	34.8458	17.8641	22.0105	30.153	18.3512	21.3846	24.2255	17.2284	16.2487	18.5391	16.958	18.8382	26.5595	16.6629	17.0137
NME8	0	0	0	0	0	0	0	0	0	0	0.055064	0	0	0.014479	0.019841	0.020791	0	0
EPDR1	10.4004	3.22209	5.82855	8.40762	4.53967	3.85666	3.22788	1.14992	4.51436	3.46522	4.29601	5.33839	5.36453	2.0308	3.3758	1.81122	4.54664	2.24737
SNX10	0.523432	0.430806	0.393362	0.966503	0.153663	0.132491	0.51139	0.073174	0.841469	0.193164	0.248197	0.274838	0.075507	0.700157	0.117407	0.262908	0.608279	0.117963
SEPHS1	22.263	25.4044	15.4779	24.2754	16.1353	9.85057	20.4998	22.487	16.6652	20.4396	11.7512	13.7107	9.3938	10.9577	17.7217	16.9799	15.4264	12.8179
MRPL28	17.7957	16.0335	26.1964	11.8284	15.5424	17.7286	20.2392	18.3969	18.2402	22.447	32.308	26.272	34.4955	38.9025	32.4292	20.6756	42.5149	28.0867
HBQ1	0.404893	0.250633	0	0.526092	0	0.129438	0.124128	0.050178	0.337002	0	0	0.115966	0.245399	0.458929	0.411111	0.193725	0.187191	0
ITPKC	26.0107	24.5989	30.6102	22.5715	38.5848	28.0006	24.4108	40.8304	33.2907	23.3866	27.938	29.8093	18.8586	33.1301	16.9177	21.5355	29.8478	17.07
CEACAM6	68.094	93.8074	344.238	62.3053	88.7963	152.066	137.304	272.853	164.461	72.9232	210.754	106.639	72.392	304.431	66.7671	71.5504	387.021	33.1319
FAT2	14.7757	4.70912	17.0847	12.0338	3.08133	16.3916	17.3731	4.74592	36.469	8.26344	16.6013	9.03163	2.55078	14.0905	3.79895	15.4021	10.1342	3.78761
RBM22	13.611	11.1236	12.362	12.6518	8.82638	10.4881	14.7165	9.46636	14.4194	13.5506	12.1903	12.3878	8.53846	18.2808	10.5256	12.2099	17.7488	8.62161
TMED2	42.8364	44.6693	69.5261	43.3901	51.9856	69.0045	49.0636	63.4598	85.3767	73.9627	116.058	141.955	79.2258	71.5363	63.4241	104.597	74.1493	76.8626
ERO1B	4.59176	4.32155	4.37387	7.91141	5.61832	7.20982	5.66571	6.2111	4.50091	4.62299	3.15158	3.19875	4.67947	1.95408	4.94309	5.75608	1.51379	5.09164
ZFAND6	26.0661	17.6652	22.5722	27.916	20.9933	22.7807	18.9858	20.9854	20.6676	31.9415	40.7619	43.6258	34.4725	40.9673	26.8042	29.5675	39.3083	29.0162
HSD17B2	8.01396	11.8504	17.1897	7.05601	30.1694	20.7914	10.3019	48.7577	8.23456	4.02847	36.9747	22.1461	24.7111	13.5789	18.7293	7.36337	22.7626	2.89493
TXLNG	3.29786	4.40714	3.98112	4.78899	4.01325	3.9624	4.5916	2.80123	3.0743	4.37323	4.29274	2.31327	2.34779	3.77027	2.0489	3.31529	3.31423	2.18885
PPEF1	0.031246	0	0.025775	0	0.020875	0	0.057743	0.022078	0	0.121392	0.048599	0	0.045513	0.056187	0.025416	0.075597	0.047128	0
LAT2	0.250798	0.409778	0.291272	0.709792	0.731297	0.277312	0.372987	0.261858	0.332503	0.144324	0.289069	0.151749	0	0.392646	0.101386	0.17826	0.240452	0.229197
HUWE1	56.0272	33.4938	38.6464	58.7502	22.2986	58.9112	57.2759	21.2796	50.973	17.2048	13.9884	10.6658	7.87573	14.6984	8.71535	22.7453	14.5866	6.41784
ZW10	4.14743	6.19127	5.22138	6.87868	5.32937	3.87231	5.64036	4.18558	4.48623	8.42566	8.76799	7.73938	5.70892	8.2593	5.02052	5.59706	8.65596	4.18155
ALG9	5.59819	4.84561	10.355	6.29045	5.87099	8.04277	5.70163	7.4802	12.4648	7.99897	8.31389	7.89347	4.89324	8.84178	3.80635	6.35111	4.37131	4.73406
MYBPC2	0.098821	0.251689	0	0.381905	0	0	0.178668	0	0	0	0.009871	0	0.012516	0.110369	0.02088	0.024253	0.056861	0.025662
NOX4	0.037814	0.012843	0.437919	0	0.093964	0.165407	0	0.102968	0.979251	0.023877	0	0.107102	0	0.041039	0.024962	0.036969	0.064489	0.014744
ACOX3	14.5457	10.5404	6.54608	19.0762	7.90382	10.2469	13.0108	8.69596	8.00409	12.008	7.23205	6.94135	11.3091	6.71841	11.2253	9.59937	6.80315	8.04094
MTMR2	27.3001	17.0216	13.9045	24.6481	14.5296	12.1371	29.0577	7.73374	17.579	16.0722	10.6578	7.79035	11.2224	9.65	14.2359	15.2091	9.49539	10.0811
PPP1R15A	30.4029	61.7573	23.6958	27.0074	87.8646	28.0661	31.3392	56.1567	17.1807	28.5042	20.1777	17.5307	17.6284	34.1951	24.2348	26.8806	25.0909	21.7763
HSD17B14	0.432979	2.29001	0.592044	0.938599	3.26415	1.60685	0.184386	3.34335	2.28257	0.040348	0.974589	0.912305	0.413963	0.782312	0.363304	0.254333	1.12691	0.491064
TRIP6	49.2685	47.0401	56.6311	33.7718	43.5157	50.6856	37.5573	81.9562	55.2988	59.1154	51.0792	48.4354	39.8917	68.7806	41.9914	41.6264	65.1606	53.4349
ACHE	0.030548	0.304289	0.860559	0.086223	0.151838	0.467358	0.061502	0.140505	0.451441	0.016955	0.334694	0.167537	0	1.09561	0.149173	0.095178	1.02379	0.06955
FTL	643.457	729.202	879.241	438.609	897.438	842.519	679.399	1337	1096.4	289.391	540.441	342.779	398.268	464.416	532.13	513.963	376.489	474.815
SRRT	24.1485	13.0017	18.4007	21.1136	13.901	12.2807	26.7899	12.3815	24.7035	14.2374	12.7794	13.1735	11.0821	15.953	11.4293	14.111	15.6581	9.88364
BAX	26.438	22.5231	45.0315	13.7227	25.8173	28.4497	15.7864	33.7714	45.3257	19.3359	37.577	47.7332	14.369	61.6096	25.1868	20.5196	52.134	22.8732
NLK	6.73787	6.71712	5.76418	10.623	5.42607	6.25113	7.56153	4.92069	4.96885	5.40512	5.00211	4.74334	4.24359	5.51289	4.63943	6.26305	5.78784	3.99136
PIGS	20.9922	18.3827	22.2657	18.4029	18.0456	27.7958	19.1896	21.2262	18.814	21.6336	15.4411	16.7418	13.0856	14.7048	12.7731	15.4278	18.6993	10.9821
ADAMTS2	0	0	0	0.04485	0	0	0	0	0	0	0	0	0	0.022438	0.035649	0.015269	0.048512	0.013994
TMPRSS11E	0.464609	1.85786	1.26274	0.150323	1.02872	0.259411	0.340451	3.11071	1.09339	2.39286	1.41283	1.76046	0.722225	5.16331	1.75583	1.09578	4.79741	1.07579
ATXN7L3	33.4596	24.6842	34.4722	25.7163	35.1928	37.6649	24.3701	41.1042	36.7009	17.8945	21.6912	24.6455	13.7599	31.4001	17.481	20.7503	27.1454	12.9984
PGS1	26.6919	10.2844	9.91505	20.0433	11.7356	13.7397	16.4932	10.6474	15.4484	12.3744	11.6672	7.69944	7.47322	9.96214	8.62725	8.32576	12.3399	9.26313
PSMC5	29.8366	35.8471	32.8782	34.1846	32.5604	26.9834	35.8959	34.8123	24.2795	33.9879	26.559	21.2901	26.6782	27.9693	17.9106	20.7602	29.2965	15.9847
UIMC1	9.59979	7.88537	7.16596	16.189	5.52989	5.67749	11.5674	7.15637	8.00376	9.6235	9.27589	7.8262	7.50838	8.50916	7.41846	9.19745	8.48976	8.86162
CETP	0	0	0	0	0	0	0	0	0	0	0.077379	0.008148	0	0.104655	0.069987	0.055893	0.108475	0.020652
MMP2	0.476057	1.62807	7.40993	0.175273	2.62559	23.7378	0.602925	3.30662	40.3847	0.175275	1.38694	18.1861	0.092793	0.792316	0.342389	0.370791	0.490582	0.275967
MT3	6.5726	2.97806	0.509125	11.3601	3.76378	0.33406	2.79714	0.412653	0	4.67776	1.15179	0	9.08466	0.40741	10.7777	3.30652	0.028265	9.17887
LPCAT2	2.0441	1.31964	5.78424	2.25594	2.54372	6.29305	1.80207	4.08359	9.35592	3.2576	3.58301	8.04835	1.20091	2.40905	2.08094	2.13042	2.39365	1.59563
GNAO1	0	0	0.013047	0.078217	0.003254	0	0.023643	0	0.104297	0.053268	0.063647	0	0.013715	0.061454	0.179193	0.090218	0.201803	0.016045
OGFOD1	8.09232	7.30008	8.03019	9.66618	6.97084	5.59047	7.35482	6.64339	8.80201	5.84464	7.211	5.91947	5.17163	13.2461	4.72229	4.16848	9.21508	2.83255
SH3BP2	12.871	13.3344	13.9373	13.1885	31.7716	31.5634	13.9437	19.2799	18.2105	3.80838	7.93602	9.30114	2.79808	9.89112	4.96688	5.6492	8.78134	3.17039
NOP14	11.9899	14.7241	11.8646	12.7942	15.6337	11.9863	9.96022	15.8946	14.6786	14.0255	10.3316	10.1737	8.22262	12.8441	9.72544	11.7403	15.646	6.3783
ADD1	47.4095	29.3454	43.807	42.2746	29.8186	45.8487	40.6381	34.2283	49.732	25.6086	35.4106	34.2345	17.38	33.1325	23.1056	26.2824	31.553	15.822
L2HGDH	3.18817	2.94801	3.22227	3.1023	2.29055	2.1745	3.59013	2.49381	3.83894	3.71388	2.37562	2.23447	2.49795	3.05882	2.53735	2.97717	3.4233	2.46818
TXNDC16	1.99149	1.54415	0.769166	2.33879	0.941946	1.44637	1.75297	1.1073	0.91832	2.4221	1.52639	0.924364	2.18158	0.70963	1.58859	2.51539	0.798233	1.78972
RTRAF	15.3421	18.6415	17.9553	12.739	17.0652	15.9725	14.2489	18.7126	28.1573	46.4069	39.175	23.706	18.9675	27.6544	22.2959	17.5718	34.7315	34.2625
NID2	0.623834	0.391592	0.397088	0.568227	0.671575	0.163452	1.53418	0	0.16007	0.079342	0.369063	0.482381	0.176117	0.337393	0.324343	0.092969	0.758197	0.01278
GMCL1	11.1667	8.54692	7.48269	12.9904	8.19486	7.58481	8.54709	5.14811	7.14026	10.1265	7.47316	5.37768	6.31585	5.13755	6.28554	10.7369	5.61382	5.2126
SF3B2	59.5382	55.6731	40.9801	44.347	51.0011	42.1498	60.7111	39.0726	46.5783	48.6358	37.7909	32.3018	24.8149	41.4873	31.7553	34.8271	41.3824	32.0329
KLHL42	5.60511	4.21253	4.69761	4.86761	4.23341	5.5186	5.59437	3.56506	7.08285	4.50871	3.0858	3.32157	2.74383	3.2604	2.74973	4.27145	4.26666	2.19089
GNAS	128.292	149.598	126.876	129.117	124.275	148.572	139.631	177.537	210.564	82.2107	64.7175	86.2006	100.74	107.31	80.6631	103.714	113.542	68.1413
DNM1L	22.9912	15.2433	18.8531	29.6696	13.7889	16.1292	23.862	12.3243	22.8301	15.0322	20.4071	15.1055	11.3546	19.398	12.2708	17.2106	22.8651	9.54824
PTHLH	10.7239	5.36951	72.909	8.80169	12.5481	83.7395	13.2322	20.8714	91.2545	10.973	26.6008	50.6722	4.5729	76.8046	6.32401	11.4632	32.1379	8.91646
PHACTR3	2.40457	0.184806	1.82772	2.71012	0.066122	0.081186	2.54109	0.718059	0.591572	11.7546	4.35143	4.75296	8.90395	6.21076	1.69425	8.26679	7.9865	1.82607
ERGIC2	9.01391	9.60207	13.6467	10.6869	7.81948	10.3039	11.1235	6.89877	9.48216	20.0469	21.5735	22.4235	14.5795	18.0498	13.821	14.5434	18.9927	12.2555
TFAP2C	6.27802	9.98722	6.25295	6.04088	10.2267	7.58873	6.9329	12.8826	3.32291	6.81149	5.43659	4.05475	4.62506	4.87085	4.97914	6.15211	5.53552	3.68395
AURKA	4.65627	3.51769	3.93363	8.80697	1.70146	1.68018	6.88417	2.91633	5.54012	6.08548	7.29685	6.22842	4.88619	9.41664	4.48471	4.70438	4.43253	3.87362
CASS4	0.03314	0.006667	0	0.061357	0	0.050539	0.018555	0	0.013183	0	0.061623	0.086853	0	0.171944	0.025433	0.075948	0.120158	0.107181
PIR	24.1294	16.4441	12.5696	26.6127	15.1854	13.9819	25.6414	10.0955	13.4028	31.7039	16.9333	12.6472	17.6439	15.6408	27.0343	18.4064	11.6623	28.6649
AAMDC	3.44376	3.45974	5.53348	3.57984	2.68687	2.11987	3.73585	2.49769	2.14966	16.2798	9.13174	13.2321	16.1022	9.49971	14.0758	10.971	6.2126	14.189
RFX2	47.6075	21.7493	5.40678	45.851	9.56226	3.07028	38.7724	3.20271	1.81094	11.7831	3.93603	0.792834	6.6451	1.9004	9.8637	13.3248	1.30941	8.22424
METTL2A	15.327	8.82827	10.4972	12.2719	10.6641	10.4371	11.4131	12.2665	9.17451	10.3113	10.5354	8.18187	10.3819	10.3343	8.61286	12.0323	11.3611	12.9517
SULT2B1	7.25289	4.1124	4.83072	11.7567	5.33833	11.2888	12.8885	13.4708	4.50491	7.5762	1.55958	1.59619	6.31199	1.4008	2.69926	7.71189	1.59623	2.61645
ALG6	5.68001	3.87211	3.81031	7.07184	2.7826	3.80983	5.72438	3.1452	2.80974	5.02975	5.49234	3.88649	2.76016	3.62414	2.82963	3.46413	5.17644	2.75727
CNOT3	8.16652	7.1013	7.94477	9.72812	6.71742	8.99144	12.6867	7.03425	8.41411	1.86445	1.63784	0.753143	1.50683	2.11224	1.15855	3.37821	1.94729	1.82196
GP6	0.202175	0.08153	0.179425	0.703505	0.060233	0.105483	0.598204	0	0.122199	0.30709	0.031276	0	0.057995	0.052438	0.08075	0.059927	0	0.135091
PTPN4	8.01821	3.01626	3.71952	8.59083	2.23425	3.12356	5.67347	2.07562	2.97483	4.38704	4.19029	3.1361	3.2902	3.32242	3.2872	5.48133	3.51993	2.59925
DDX18	17.2093	19.3203	19.0762	20.8967	20.3674	17.5865	18.1725	19.2329	18.8362	22.9704	24.2409	21.7231	12.2052	24.0109	14.9703	14.1574	29.2036	13.0964
KHSRP	71.32	76.2016	79.4457	60.0954	67.0779	83.0537	80.8742	91.9471	92.9944	25.472	22.1169	16.0686	15.0285	26.6765	16.0618	32.6321	32.1234	12.5344
GNA11	52.5332	38.017	29.9077	40.6292	32.0034	15.4778	38.6077	30.6476	14.2131	28.2864	25.3543	9.46099	7.74163	27.3671	9.51074	11.3361	15.5737	6.68518
ASAP3	9.45639	9.77928	6.14982	11.0709	8.71344	8.53042	10.1281	8.02328	3.93656	15.2295	6.83036	11.5306	7.82986	4.1196	8.5077	9.04931	6.3147	8.55859
EDEM2	11.7826	8.52201	12.917	12.5546	11.6056	12.572	7.83738	13.0007	11.6758	13.5314	16.1624	20.8426	12.1856	16.4388	12.5097	11.6274	17.3235	11.2318
DNMT3B	0.408555	0.253435	0.40525	0.505801	0.239772	0.306214	0.950773	0.333202	0.578983	0.57433	0.699948	0.430994	0.303227	0.769048	0.348734	0.808427	0.540578	0.372292
REM1	0	0	0	0	0	0	0	0	0	0.030101	0	0	0.108139	0	0	0.122701	0	0.010866
TPX2	4.65116	2.15137	2.22617	4.97906	0.846134	1.0296	4.49858	1.21288	4.53085	3.66761	4.03961	2.3429	1.52665	5.05953	2.73962	3.55453	2.20679	1.9425
FER1L4	3.98935	0.64115	1.22605	3.70819	0.045328	4.16514	5.83501	0.291133	8.27013	0.426908	2.28396	0.294604	0.176253	2.95795	0.582358	0.992222	1.48209	0.733443
PDRG1	7.46516	12.1068	7.73319	7.72295	11.517	6.04145	5.8636	11.5403	6.20435	6.80544	5.33308	6.88611	6.93565	7.21787	5.85043	6.65096	7.58817	9.66873
EPB41L1	41.2465	18.1644	17.2228	34.1742	20.9091	29.4259	41.3749	14.6894	22.3646	19.1189	11.7054	8.6639	12.3321	11.7989	10.315	20.551	9.19814	14.1267
SLC15A1	0.469191	0.507861	1.11477	0.134402	0.411906	0.289128	0.375679	1.55183	0.332255	0.353748	0.931824	1.63488	0.169753	1.06668	0.316888	0.446322	0.972939	0.415659
DOCK9	22.6142	15.9542	21.3564	28.6132	19.2079	36.5922	30.7849	21.3959	29.9972	26.8989	17.7272	20.9949	15.7579	20.552	11.5038	16.7805	19.7445	6.97151
ANKRD10	46.9876	17.8392	19.3891	62.0429	21.415	33.4057	40.5117	22.2245	22.8741	19.6941	19.6836	14.1449	20.3633	13.0771	17.786	33.1743	17.3305	20.2201
TGDS	5.55079	5.08297	4.35682	6.16173	5.99395	4.34477	6.20424	3.85052	4.09699	6.70453	6.87507	5.26034	6.1616	8.69435	6.99369	5.88038	7.99281	6.03151
DOCK3	0.197115	0.038143	0.085943	0.35496	0.126949	0.166413	0.356882	0.289098	0.274622	0.042712	0.060631	0.012412	0.014974	0.248502	0.049154	0.054568	0.170355	0.080399
C3orf18	1.52025	0.625773	0.645393	1.69376	0.598598	0.553256	0.574855	0.389799	0.779827	1.68965	0.799167	0.584897	1.83314	0.704506	1.79802	1.19589	0.544689	1.5619
COQ9	45.25	28.5607	23.3872	34.8266	21.6062	19.6212	38.2295	22.9431	16.1928	52.5175	29.578	45.2496	51.2319	32.1956	42.9464	43.2849	33.2788	41.8145
TMEM40	7.62194	11.9063	15.7435	7.31511	17.3981	15.6737	9.36239	21.066	17.8616	9.91172	17.8414	11.3164	6.1411	22.9509	9.99868	9.02864	19.6154	11.9139
KIF9	23.8253	18.9409	3.85373	24.6955	10.1071	2.11047	30.6102	3.49729	0.9746	23.7885	8.80411	2.44904	28.6949	2.97228	26.2489	18.4199	2.14565	26.0869
ARHGAP28	0.215678	0.638179	0.504249	0.104663	0.724075	0.564662	0.268717	0.380269	0.123052	0.062966	0.560027	0.079377	0.144984	0.164501	0.465554	0.251368	0.094219	0.093102
CRLS1	15.5839	15.2058	11.514	11.4924	14.5813	11.6252	12.8795	12.3986	12.7452	16.4037	11.0106	10.2736	15.7622	10.926	9.78445	12.2739	9.7877	10.7255
DEFB127	0	0	0	0	0	0	0	0	0	0	0	0	0	0	0	0	0	0
PPP1R13B	21.088	8.67008	8.56955	18.292	6.46293	12.1322	22.6552	10.7755	10.9359	4.21521	6.36605	2.92382	5.49275	3.95597	4.78043	8.60158	4.21928	4.39228
ATRN	20.513	14.5968	23.7199	24.241	17.4194	28.4586	23.8037	14.9175	28.1061	19.7935	15.3469	14.4185	11.0221	11.7135	8.13842	16.2716	15.3297	9.71077
SMOX	2.07545	4.0787	3.94818	1.88928	8.79878	7.42796	1.47732	4.44541	2.60051	2.4676	2.5252	5.33852	1.74672	2.11421	2.21355	1.86775	4.15309	1.57845
SIGLEC1	0	0	0.004913	0	0	0	0	0	0	0.004455	0.047012	0	0	0.026792	0.009043	0.015704	0	0.026862
FKBP1A	39.3907	51.9943	68.3498	55.9259	43.8445	59.3058	24.9713	28.9162	72.8053	23.8831	27.758	22.4716	14.7259	28.0573	18.1754	17.1011	16.0876	8.31229
NSFL1C	17.8641	11.6657	17.2289	18.4071	14.6173	16.3194	19.1617	13.6189	14.771	12.9909	16.1098	12.7908	10.7159	20.7895	9.07288	11.1857	21.0172	9.05537
SLC4A11	52.2373	25.6602	16.2465	51.3353	13.6735	12.4727	51.826	15.8781	13.6072	22.9133	11.8383	7.24663	17.6028	13.016	16.3622	24.5815	15.9603	16.9562
C20orf194	7.82565	5.72346	4.3166	10.0256	3.96396	6.17744	7.79225	3.25601	7.21566	3.9702	3.47869	2.57643	2.78783	3.80225	2.85505	4.97892	2.59159	2.64325
ZNF343	1.77225	2.10377	2.39951	2.04118	1.57176	1.80331	2.95652	1.63949	3.16677	3.24383	2.74095	2.99335	1.87469	2.97921	1.65639	2.43274	3.50804	1.27834
EBF4	5.5491	2.78883	2.86819	6.61917	2.79492	3.26868	4.99467	2.71093	2.69453	2.32474	2.59624	1.35608	2.68947	2.53656	2.07787	3.11915	1.56143	1.79061
CPXM1	0	0.067423	0	0.018558	0	0	0	0	0	0	0.066236	0	0	0	0.030618	0.095914	0.03734	0
MAVS	21.6778	18.9406	18.7685	22.9468	16.5481	26.7989	24.31	16.8448	24.1614	10.2167	8.47056	7.76701	5.66202	8.89923	6.07758	9.97112	9.12307	4.28322
LZTS3	14.9342	12.1545	19.0702	7.26333	17.2743	19.6574	14.0677	18.0534	13.6502	12.8844	9.8054	9.99564	11.8947	11.4245	14.4075	12.8657	6.38179	11.7569
F11	0	0	0	0	0	0	0	0	0	0	0	0	0	0.044859	0.065235	0.102291	0	0.014067
XRN2	20.9314	29.9849	27.8696	22.5084	30.1191	27.5067	24.9463	26.8867	26.4611	34.2363	30.0798	29.2434	21.1273	28.5758	23.8209	22.0438	29.8274	21.6067
KIZ	4.53612	3.08073	6.96097	4.51922	2.0201	2.47277	5.01688	1.48624	1.36882	4.53285	12.4946	7.34656	3.82041	8.61794	4.38427	4.64033	5.02933	3.8614
DYNLL1	227.296	158.237	71.5432	204.735	75.6427	62.2927	143.637	46.7005	61.7238	126.281	65.7101	58.2673	95.5406	61.4792	111.007	92.4879	47.1797	114.622
TESC	0.693809	0.191685	0.374292	0.578035	0.522805	1.198	0.359652	0.299924	0	0.541702	0.06711	0.326165	0.723972	0.285267	0.504963	0.549576	0.137406	0.079579
SNX5	23.1282	18.7982	17.5318	27.1252	21.4849	20.6953	24.5734	22.3662	28.1367	23.824	16.9974	23.949	20.5083	20.6456	20.444	22.7943	17.1334	16.9967
RPL6	112.07	159.424	197.556	119.778	166.571	196.141	139.38	233.757	218.198	403.967	304.162	286.648	234.17	315.631	249.617	353.467	333.809	270.874
SIRPG	0	0	0	0	0	0.080114	0	0	0	0	0.024456	0.072137	0	0.036527	0	0	0.136833	0.020804
MAPKAPK5	8.75648	4.92533	6.47195	8.15622	7.76004	6.33505	8.26099	7.74619	7.05535	5.4552	6.85699	5.95785	4.61764	7.30999	4.29254	5.92648	6.20939	3.40679
P2RX7	0.103762	0.156109	0.058317	0.148136	0.270681	0.07284	0.070393	0.314761	0.014549	0.059206	0.050167	0.029624	0.021394	0.040327	0.04906	0.129206	0.013195	0.114741
ESF1	1.63479	4.34127	4.22597	2.43494	4.77037	3.57833	5.82299	3.52614	3.70587	4.70503	4.99149	4.07754	2.17875	5.94987	2.46822	3.0297	5.96191	1.87633
RBBP9	12.9407	15.7044	11.2096	9.70655	14.9611	14.6598	7.35718	19.6106	6.69565	13.3584	8.80431	6.07148	11.6903	8.45708	10.9641	10.8343	9.96143	10.1573
ANAPC5	56.2632	33.4884	32.1954	60.362	29.2635	23.3407	45.4318	32.864	27.4276	43.7646	49.4703	30.4614	47.1082	43.1718	46.1233	45.1233	48.6336	44.8368
SLC23A2	6.70901	4.86365	5.2304	7.80955	5.20528	6.34548	5.40818	4.29064	4.25623	4.30731	3.7897	2.13142	2.54906	3.61209	2.64674	4.02122	3.55919	3.14757
SLC8B1	18.5214	14.1045	17.8388	14.1994	18.6572	25.6483	15.0381	20.3381	15.2802	9.54923	12.2391	10.5442	7.81398	11.6773	8.82179	10.3238	13.4177	6.25732
TMEM230	26.9492	33.5804	30.7802	34.2739	27.5113	26.3471	27.0054	30.1072	27.4271	30.1877	33.9912	28.0023	36.5189	30.1172	34.2833	34.6817	31.846	25.3965
DZANK1	9.74782	6.13313	1.36517	11.2969	3.8793	0.734973	8.4026	1.37982	0.491765	4.00313	1.06248	0.450264	2.29425	1.01875	3.17819	3.6885	0.656371	2.97914
KDM2B	9.02208	9.46398	5.24303	9.68507	7.04283	5.68059	8.8008	6.49639	7.4379	4.8186	4.19681	2.85248	3.78424	3.43066	4.73301	3.59964	4.9724	3.90732
CFAP61	27.142	14.3901	2.6865	33.3108	8.24271	0.493848	26.5858	0.993298	0	8.30417	2.83455	0.124197	4.31158	1.06215	5.41531	9.12944	0.125808	6.24436
LHX5	0	0.018284	0.128008	0	0.041053	0.117716	0	0.042337	0.176204	0.033935	0.024136	0.085165	0	0.072272	0	0	0.042302	0.028196
TASP1	13.3901	7.80969	5.01427	15.0017	6.16947	4.0289	11.9482	3.32872	4.28553	11.6636	7.57326	5.41812	8.4029	7.51595	8.88571	11.9946	6.45469	8.80185
OAS1	20.9135	13.5683	77.548	11.9877	5.73584	6.68083	22.572	19.8831	6.12732	26.2912	217.132	117.757	27.0983	235.2	55.5162	26.5371	265.268	21.6538
GCN1	42.1552	22.7501	27.9587	35.0256	21.9673	33.7086	38.2095	18.7099	47.139	16.1824	20.05	16.3754	8.73697	30.2364	10.8231	16.8262	26.047	9.08773
RPLP0	442.529	408.58	331.562	351.282	382.754	623.616	282.441	773.409	409.836	704.959	365.648	541.257	641.858	651.56	661.377	688.465	310.066	779.455
PXN	54.7023	43.9683	63.7873	55.2742	47.0513	50.1126	42.9324	42.7893	74.5338	17.2615	25.9833	10.9001	10.517	32.1542	12.4388	21.8965	28.8783	10.7946
SIRT4	1.15916	0.811484	0.680095	1.48887	0.628112	1.57732	0.847641	0.932926	1.4956	2.26737	2.66357	1.07925	1.21572	1.05347	2.6569	1.22569	1.36667	2.25542
RPH3A	0	0	0	0	0	0	0	0	0	0	0.030937	0	0	0.04956	0.03882	0.009283	0.061644	0.019456
KIF16B	6.0891	4.04458	4.44954	4.52519	3.76764	5.4901	5.7981	3.11464	5.55825	5.93161	4.88275	3.38833	2.32268	3.74849	3.30564	5.22251	3.87721	2.50825
TRMT6	4.8032	6.05448	7.06155	3.22304	6.31236	4.07045	4.21341	5.72778	4.51365	7.87336	7.66249	6.24177	4.65471	9.97663	4.0728	4.36841	7.67515	5.37975
CHGB	0	0	0.029507	0	0	0	0	0.031431	0	0.019654	0.175212	0.061454	0	0.256644	0.043207	0.135226	0.22131	0.036207
PEBP1	67.5514	56.112	52.2431	64.5341	38.3429	31.7751	51.1119	62.7705	39.5203	153.25	76.2637	70.3379	105.386	69.1905	110.236	94.0748	58.0901	135.147
TBX5	0	0	0	0	0	0	0	0	0	0	0	0	0	0	0.007958	0.018804	0.014802	0
BRAP	7.40118	8.8748	7.7608	8.708	8.22126	5.87833	8.11296	7.02689	6.41807	9.27975	9.28357	7.27711	4.94318	9.83081	5.76954	6.51678	10.8543	5.38078
ERP29	45.8039	77.2812	46.4635	39.0693	60.4794	41.6544	41.5057	55.7505	29.5469	67.7836	55.9997	69.1652	55.221	43.7253	59.8544	38.9614	56.3608	53.9134
NOS1	0.007352	0.006316	0	0	0	0	0.007401	0.005195	0.024453	0.067065	0.022106	0	0.002224	0.125044	0.057965	0.138439	0.210229	0.022284
FUS	29.2267	31.7871	35.3988	42.9645	43.8429	21.6331	46.4908	38.8424	38.2986	4.0115	6.17737	3.23468	4.48373	7.79111	3.50799	9.69099	7.73944	6.25979
IGBP1	28.946	29.3335	20.9824	24.8895	22.8428	26.2362	23.724	29.9007	24.1701	45.0599	22.2757	28.4411	29.3202	19.0366	33.6148	33.5868	24.5464	33.8047
FXYD5	0.899892	1.78399	8.7485	1.89266	3.15238	7.3415	3.74343	6.60523	13.7324	1.63582	5.33706	4.1527	0.17058	8.76496	0.600434	2.20513	7.1473	1.13517
ZNF302	6.67658	2.13136	5.04092	8.04446	2.59284	4.54959	7.3224	2.48396	4.23774	2.65643	2.53514	4.74845	5.30376	5.186	5.05165	6.47273	4.94799	4.48722
GRAMD1A	6.99721	6.62737	13.1736	10.1338	10.3727	26.8796	6.38623	12.6568	31.768	2.47329	4.58142	4.29058	2.72951	4.94298	1.94461	3.11045	4.03687	1.5317
FXYD3	207.013	175.874	173.896	170.756	153.092	128.158	157.856	204.443	169.888	343.932	342.181	331	387.027	341.668	379.273	306.322	381.666	556.305
HEPH	0.015018	0.017873	0.148275	0.067132	0	0.394348	0.023301	0.010611	0.012488	0.01667	0.290411	0.031185	0.010937	0.501537	0	0.017205	0.190957	0.022928
CDIP1	6.28455	5.50634	11.4082	7.27241	8.40128	21.3112	5.74508	11.5368	36.2115	3.88814	10.5831	9.73624	3.2368	23.6739	3.69487	3.55059	24.4377	3.75412
CMTM1	0.001646	0.044455	0.02524	0.204943	0.012324	0.261455	0.458377	0.026555	0.042946	0	0.104892	0.061028	0	0.129585	0.024039	0.587355	0.738988	0.008364
KCNH4	0	0	0	0	0	0	0.069567	0.016277	0	0	0.011952	0	0	0.012519	0.026448	0.022511	0.026539	0.03466
GANAB	108.467	91.8868	93.9648	91.7109	102.854	131.981	96.3062	103.428	119.398	49.0079	52.2496	48.5649	47.4585	55.0681	46.025	39.4217	65.6818	26.3944
GMIP	4.84933	4.93945	9.1535	5.13494	5.06284	8.74111	5.13984	7.21147	10.5496	2.46727	3.49726	3.47962	1.59765	4.88916	2.23973	3.13094	4.70061	2.27903
RBM41	5.62843	3.71883	5.63695	9.92446	2.93746	5.38654	7.11853	3.43648	5.23942	4.56325	6.46538	6.11261	3.1838	6.96341	3.56092	5.95363	7.54827	3.27604
BIRC5	1.94915	1.04296	1.08399	1.09452	0.305928	0.391764	1.2014	0.4851	1.66	2.18523	2.31695	1.88904	2.3959	2.29382	2.54207	2.80713	1.25629	3.04585
LAG3	0.09149	0.041404	0.159968	0.078148	0.046639	0.1452	0.201653	0.21849	0.47344	0.13561	0.568748	0.132954	0.34966	0.381809	0.565488	0.239132	0.549376	0.134616
MLF2	55.6397	55.7685	80.9827	56.6633	55.3445	70.7754	54.4686	85.0228	95.1946	36.466	45.0937	36.8885	33.9647	71.6846	32.897	39.7012	73.8947	28.9143
OTUB2	2.78109	2.45432	6.46561	2.72895	3.16474	3.99565	2.66924	2.93249	8.95142	1.09194	2.81069	2.20516	1.17707	5.80012	1.40106	1.36392	5.68691	0.847821
DDX24	15.993	14.282	17.7146	14.0238	19.5957	13.5259	13.1656	16.8146	11.2851	28.7544	32.0694	15.4216	14.7228	21.8684	18.2843	13.3412	19.7589	13.686
ZBTB25	3.83956	3.49079	2.28822	4.12012	3.04691	3.20301	4.00704	2.86974	2.99304	1.88454	2.21193	0.806112	1.03138	1.88608	1.26216	2.08367	1.87345	1.19987
NECAP1	9.39115	10.3782	5.12213	9.65634	10.1936	8.39961	5.07763	8.99061	7.70737	4.87739	13.0652	15.3412	9.58395	9.27043	5.44404	9.16345	8.84971	5.64815
ARHGAP4	1.92947	1.63474	1.0051	2.28137	1.50915	1.33144	2.48684	1.05823	1.25015	1.15506	2.16306	1.05976	1.37546	2.07822	1.83692	1.21423	1.94315	1.35082
ANKRD24	0.274611	0.345202	0.317532	0.789364	0.329923	0.241141	0.258357	0.241264	0.21057	0.512544	0.52134	0.27837	0.14604	0.580527	0.312183	0.22008	0.516659	0.276087
DHX32	40.3853	47.7395	28.9279	34.1793	38.9791	41.9019	28.2632	37.5636	28.5946	33.5928	30.9186	27.7559	28.7003	28.1526	29.2482	27.5586	30.8566	25.9015
RCOR1	14.2863	11.7276	15.2162	16.5923	10.6052	19.456	18.0614	13.7372	19.9883	9.17824	9.03898	5.41416	5.17636	9.26477	5.04331	8.78109	9.16886	3.65546
GPATCH2L	9.06526	4.01805	5.14761	12.6233	2.7582	7.51763	11.8396	5.23794	8.4115	3.53815	3.74996	4.12008	2.57853	7.26397	2.63592	3.12285	5.61068	2.66076
LTBP4	16.9916	11.1202	13.5987	17.256	15.5874	26.7972	24.1615	16.6718	34.3781	4.94707	5.43198	3.75706	3.00468	6.12105	2.92714	9.32968	5.04779	3.03132
BLVRB	55.5805	46.1172	29.0011	33.3293	51.2507	37.6877	41.7093	69.0103	35.4823	66.644	51.7028	47.4583	77.6407	46.6349	64.7174	64.3334	80.0844	66.3713
SLC9A1	12.426	16.3044	21.8518	12.6105	20.7605	28.4669	14.245	24.0969	23.599	3.23314	4.41464	2.72321	1.86929	5.41479	1.98703	4.77825	7.21097	1.71456
SPTLC1	29.0899	33.3125	35.9459	26.457	33.2248	34.0247	28.6843	36.1558	32.6719	39.4207	43.7485	43.0246	26.4791	46.7264	28.4117	26.6134	43.7709	27.7012
PAPOLA	67.6022	48.7772	53.1709	89.3789	36.5539	48.3091	73.5538	28.623	42.2737	48.6836	34.795	27.5349	46.5839	33.6513	32.7089	52.3689	39.2337	29.9648
CCNK	8.5286	9.18786	12.4564	9.61859	6.61082	8.23637	13.3014	7.73134	9.69349	4.00656	6.49202	4.11312	6.8617	7.56181	5.38447	6.23148	5.59703	4.67324
PCBP4	5.42718	3.52349	6.41618	4.34017	4.67704	7.17139	3.70845	6.05829	9.92308	4.88349	3.79874	2.75977	3.5611	6.81244	3.1209	4.49501	7.78398	2.17125
RGS1	0	0.020187	0.116448	0	0.042938	0	0	0	0	0.057051	0.026738	0	0	0	0	0	0.051338	0.021201
YPEL3	10.1134	11.6068	15.5256	8.5208	12.2358	10.4337	11.1642	13.7391	9.50257	17.9842	15.0816	13.3019	14.9487	12.289	14.1789	16.1732	14.8434	20.2508
MRPS33	12.4062	18.085	13.6574	12.302	13.0122	7.00399	14.5137	12.4492	6.37048	23.6393	15.545	21.0394	22.4023	14.2096	20.1058	14.7508	15.5167	30.8653
NDUFB2	97.3616	66.3402	47.153	80.0484	68.6194	44.5014	46.0719	40.0297	49.5169	143.611	88.5388	117.052	169.767	90.3474	139.306	125.677	114.408	170.624
NUDC	73.1131	52.9627	24.701	61.2028	40.2621	16.2	70.3789	18.6175	16.3749	67.7827	30.4275	21.8635	42.8135	29.6213	53.1076	40.2212	21.9011	43.098
MAEA	37.2732	30.3079	22.9246	30.2314	24.1931	32.3749	34.2537	23.0161	17.6942	22.2469	29.3811	28.3608	36.5838	17.2771	31.6024	17.6649	23.8447	21.6377
ICAM1	3.65876	16.3904	47.1328	3.55577	45.4128	53.8109	1.25055	37.7382	34.151	0.862925	23.586	24.234	1.01835	33.2245	2.95307	2.1336	21.2971	1.17549
STRN4	30.5671	21.4019	25.3454	28.1226	26.8866	26.5852	36.1159	24.8733	30.033	28.2328	18.3246	25.7628	17.0423	36.1379	16.2513	16.647	38.2179	14.6528
IRAK3	14.8637	6.59409	29.2132	16.7959	13.2391	27.1714	14.3944	13.6355	17.5872	5.78802	21.6702	15.4148	4.23078	17.3969	4.45462	5.24207	27.1746	2.94588
LYZ	5.52196	3.70838	1.77454	4.54633	1.69045	0.463131	13.4893	2.13422	0.574225	14.802	2.43179	4.35432	8.29587	1.68855	9.14049	10.583	2.40861	12.3502
SI	0	0	0	0	0	0	0	0	0	0.003266	0.010214	0.004795	0.004781	0	0	0.091375	0.00254	0
MUL1	20.0926	22.4144	20.4843	18.2639	22.5344	19.2636	13.5345	28.1864	19.3337	19.4352	18.5583	22.2816	14.7513	20.5952	15.6051	13.5073	22.6469	12.5422
TFAP4	2.34615	3.23512	2.52932	1.18834	1.69487	2.81345	1.34667	4.79077	2.40709	2.69197	1.62543	1.67306	1.6687	2.18998	1.51503	2.0085	1.58615	1.96912
PDCD7	9.17438	9.52509	6.79253	8.57752	7.44717	9.93855	8.92904	7.30939	8.7889	8.26782	6.29907	5.58629	5.83571	7.68393	4.9402	6.55614	6.62977	4.83647
SPG21	35.818	37.5663	33.8209	35.4355	41.6882	36.7956	35.596	61.2427	31.4281	27.1305	18.9811	18.7025	23.0991	14.3301	21.2876	30.0676	23.7311	21.541
FETUB	0.110123	0.296456	0	0.061637	0	0.042304	0.801777	1.14268	0	0.052053	0.108706	0.148112	0	0.057078	0.527692	0.354447	0.015779	0.115807
DNAJB11	10.1042	14.1826	20.7975	9.31794	22.5894	13.1185	11.6187	24.4289	13.2359	15.1707	35.6521	29.1284	17.4584	34.5321	16.4672	12.9554	34.8696	11.6068
P3H2	1.97413	0.737002	4.34966	2.80911	1.14685	1.38043	3.16729	0.818016	0.872706	3.67383	2.69159	2.39602	1.17636	2.21572	1.04256	2.85135	1.19337	0.762688
THPO	0.080313	0.057453	0	0	0	0	0.060233	0	0.033381	0.020928	0.024325	0	0	0.076989	0	0.031245	0.073423	0
CHRD	0.130514	0.030065	0	0	0.012827	0.014702	0	0.05815	0.073704	0.011837	0.101149	0.236572	0	0.044958	0.045481	0.133701	0.064156	0.18134
FLT3LG	3.41935	2.6609	1.97379	2.18475	1.63182	1.43394	2.30137	2.45941	2.45279	0.933317	1.01518	0.877851	0.970086	1.91517	1.85365	1.53998	1.12239	1.39546
RAB11FIP3	16.5974	11.1023	11.1452	16.9662	11.2037	13.7716	15.6588	11.6567	13.9682	9.52575	7.66062	7.48742	6.86228	7.94602	8.24087	8.73224	7.56006	5.51784
GNPTG	18.1858	19.514	19.4804	15.4066	24.1617	22.3085	12.2791	24.4281	17.7141	18.7428	18.2459	22.4105	17.6181	22.2782	19.9389	17.1023	23.446	16.0093
ZNF268	3.55132	5.26711	6.50841	6.21588	4.00367	2.67865	6.3815	2.9386	5.22613	3.54367	3.99547	2.96215	3.97102	2.78942	4.79462	4.20783	2.65601	1.84457
GOLGA3	27.7935	18.2691	26.1458	24.2093	22.3508	38.8015	30.2993	17.9246	41.8688	12.8906	18.5916	13.5298	7.54532	17.1931	7.40685	15.3751	17.5552	5.98558
PABPC4	44.4952	36.8379	38.3507	42.2374	38.6203	47.8483	46.5218	44.2341	56.6275	22.0452	19.0106	14.7784	16.0329	20.1915	17.3478	25.3116	21.8244	14.3746
CD209	0	0	0	0	0	0	0	0	0	0	0.080948	0	0	0.055443	0.034299	0.025505	0.031424	0
CERS4	17.9708	20.5133	13.9082	17.74	13.8971	14.5324	13.9741	20.3399	4.45467	27.2755	13.548	13.4585	41.1517	7.97591	32.2489	22.6088	7.24863	30.0183
MCOLN1	3.29076	4.84483	6.08558	5.92027	7.398	6.9504	4.79231	7.90678	6.81288	1.95945	2.96069	2.43452	1.8392	2.13821	1.80096	2.39657	2.44068	1.61931
USP48	13.2827	9.07768	12.4008	18.4102	10.2597	12.0365	19.7563	7.3705	17.6966	15.1484	10.6707	9.12964	8.32181	10.9226	6.36629	12.2632	10.6414	6.91115
EFNB1	12.401	12.4029	24.3247	9.67638	14.8523	26.1166	15.7618	24.177	36.7686	15.9758	21.9027	21.044	7.65336	29.4916	8.28317	13.4116	27.6662	8.74161
PDPR	7.26136	4.59917	4.78428	10.0397	5.6783	8.19425	6.96962	5.93353	6.93309	2.42053	2.37195	2.11346	2.04666	2.25507	1.98405	4.48768	2.58609	1.37141
AARS	32.8672	107.733	44.0803	34.0602	78.1702	46.3157	28.5156	72.1105	24.3378	29.6657	35.3576	32.2856	22.1236	36.7863	25.1408	21.1267	33.4523	19.9388
GLG1	29.551	22.9655	37.8663	29.0776	25.7426	48.3271	30.0462	24.1674	39.6052	18.3985	23.4099	20.3521	11.6505	20.6419	12.7647	17.2909	24.887	10.9933
KIF4A	1.2942	0.379742	0.645128	1.52982	0.206008	0.255303	1.28159	0.19077	1.43112	1.60343	1.29278	1.01324	0.656056	1.16719	1.03546	1.37276	0.434006	0.783271
TNRC6A	13.8448	8.11042	12.3412	17.2535	5.48964	11.743	19.131	6.72945	11.7567	5.01222	7.6858	4.18978	3.53618	8.77035	3.69884	7.59823	8.15469	3.5847
PLEKHG2	2.92821	1.56787	7.58123	3.87331	2.75638	10.0075	4.13902	3.65997	14.5	0.632638	1.9361	1.19859	0.344977	2.30381	0.97178	0.968359	1.6159	0.440369
DLL3	0.077445	0.052298	0.07323	0	0.029357	0	0	0	0.03654	0.024388	0	0.04025	0.127907	0.057777	0	0.046785	0.257682	0.052906
NAT14	22.0492	19.8295	13.9364	15.9309	19.3796	11.0637	13.7228	5.90359	7.78178	13.1208	10.3283	4.90504	13.3072	7.54858	12.1493	16.7241	4.70843	20.9235
PITPNM2	1.01988	0.633966	1.27498	0.490484	0.875749	1.16398	0.94544	0.971067	2.41991	0.173041	0.745863	0.266258	0.123777	0.983606	0.130865	0.609721	0.856083	0.224135
EXOC1	13.5653	14.2591	12.9031	18.5216	10.729	12.1689	17.2142	11.5408	14.2609	19.926	16.327	15.0419	11.0129	15.809	12.3474	14.053	15.91	12.0326
RBM27	10.7833	9.60293	9.77673	11.4074	7.21376	9.76071	11.7983	7.6178	9.12313	11.7925	10.8399	7.95438	6.86983	10.7482	7.18342	9.0948	11.4601	6.16047
POU4F3	0	0.045462	0	0	0	0.073215	0	0	0.063527	0.042401	0.107501	0	0	0	0	0	0	0
OSBPL8	13.1016	17.9354	17.3291	18.3685	13.7952	16.0094	15.8684	18.2	25.5344	18.5306	14.3398	12.4864	10.037	12.0788	9.32151	15.8438	13.6167	9.22872
DTX2	40.7235	29.8825	45.5592	42.9731	21.4383	37.9018	47.5359	35.1974	40.7354	13.1419	16.2962	7.83017	8.18726	21.5432	7.61745	25.7754	19.4715	11.9808
NLRC4	0.0683	0.020847	0.046136	0.091073	0.082502	0.046124	0.120059	0.059583	0.041937	0.082609	0.140554	0.153365	0.023226	0.155848	0.007337	0.147707	0.162664	0.022401
PUS7	3.18383	3.31826	4.03575	4.40678	3.76006	2.52573	4.58303	3.46599	4.43075	3.78034	3.91346	2.72476	2.38007	4.64962	2.80425	2.78518	4.32176	2.77796
LAMB4	0.715654	0.08053	0.01931	0.017256	0.051492	0.023687	0.052134	0	0.094437	0.066805	0.0426	0	0.011227	0.022927	0.164699	0.0322	0.011625	0.285104
NRCAM	1.67406	2.46149	5.27326	1.89007	2.43833	6.06408	2.23931	1.10361	4.85765	0.254008	1.5768	1.79101	0.473085	2.0315	0.30333	0.355403	1.67719	0.229447
LAMB1	10.3017	4.60952	23.2394	8.47187	6.0997	21.8094	7.18164	5.04345	43.8064	4.4723	20.1441	15.3709	1.88243	30.5117	5.10826	7.34254	16.7385	3.20135
SLC26A4	2.28803	3.02545	3.55107	0.794148	11.2667	7.53233	0.27985	0.683181	0.294212	0.086856	4.27491	2.21572	0.02668	4.62058	0.562557	0.022158	8.16534	0.266251
SLC26A3	0.024402	0	0	0.034983	0	0.0089	0	0.044572	0.050483	0.053985	0	0.011693	0	0.015051	0.026634	0	0.044194	0.021547
DLD	47.914	28.6669	29.3689	48.7244	28.3595	26.6208	34.3563	27.602	30.3734	35.757	23.7313	20.3303	20.5232	24.4025	19.7292	26.9476	25.8038	17.7548
WDR7	7.68166	8.12084	4.3285	11.6308	3.84959	5.08507	9.60063	3.95217	4.69375	3.50027	3.95382	3.05193	3.50726	4.0539	3.85361	4.78205	4.04615	3.49735
TXNL1	5.35343	20.3967	6.05048	7.96351	6.3387	3.8753	7.99582	6.75096	4.69869	11.3856	9.63759	14.5021	7.97353	8.39665	16.8095	17.4686	9.86411	5.51832
IL5RA	16.2548	10.9232	2.96843	28.9283	7.64108	1.55727	24.431	1.46314	0.018183	15.1983	3.90387	0.49551	8.93048	1.51888	7.80874	15.9968	0.536515	10.5931
ABCC6	12.0642	7.93082	2.68014	19.1349	8.1732	5.06242	10.93	2.03566	0.775857	9.65732	4.37718	3.13035	6.92597	2.62063	8.15522	9.35463	2.27713	8.70373
CMTM6	62.3792	66.0585	65.2597	67.3396	71.5646	80.3287	55.3187	66.0626	80.0634	69.3007	72.2387	69.4693	56.3052	63.0017	53.9666	55.5213	66.8949	52.5674
ITGA6	25.4072	13.5577	35.376	24.1344	27.9344	46.1135	24.0051	22.7885	33.2026	22.4769	54.5041	30.3964	5.13079	45.5642	7.33291	13.1264	35.4462	8.67134
RAPGEF4	0.321687	0.211824	0.473694	0.614781	0.055082	0.116059	0.128585	0.167174	0.509863	0.095695	0.557262	0.197268	0.100356	0.444284	0.441724	0.326061	0.215119	0.198355
MAP3K20	4.3199	3.81683	4.32991	5.45688	3.63228	5.91174	4.61631	3.91051	6.49671	4.8386	5.15813	3.92304	3.34222	5.06133	3.5566	4.3898	3.54993	3.2447
SMPX	0	0	0.080217	0	0.100655	0	0	0	0.160104	0.23723	0.21338	0	0.190996	0.252065	0.156614	0	0.220081	0.27165
FH	41.6031	27.7874	25.9717	31.994	23.0933	20.3202	31.5471	26.1985	22.2629	65.1536	42.9435	41.1718	52.4693	37.5549	47.4521	36.3367	43.9462	43.1031
SEL1L3	50.8869	53.1812	65.0706	48.9569	48.6415	63.5644	68.005	53.8399	41.81	48.851	60.8438	77.8439	64.8108	65.6886	46.4204	44.1171	61.3062	26.2132
TF	0.426843	0.152368	23.2929	3.96463	2.41941	24.0834	2.12577	3.10046	32.1318	0.717248	33.7357	78.6214	2.28496	24.7444	7.63109	1.92264	17.5595	0.682718
CDV3	20.4598	23.9373	28.8956	16.762	50.1894	29.4327	19.425	23.6148	36.8305	18.6836	26.3884	25.0849	10.4837	32.6764	15.1772	15.8334	34.831	9.60861
MYO15A	0.243627	0.131561	0.048438	0.410912	0.02669	0.115511	0.377794	0.018735	0.243575	0.033939	0.156642	0.028324	0.126431	0.294722	0.131653	0.116877	0.073512	0.0544
ALKBH5	72.9249	62.7283	55.2617	68.5666	51.7485	64.0799	54.175	45.1818	49.4933	51.5139	39.3184	30.2458	35.1363	39.5997	39.1228	45.5949	47.5971	31.2549
APOH	0	0	0	0	0	0	0	0	0	0.042617	0	0.043348	0	0	0	0	0	0
NLRP1	16.5481	8.87579	5.77522	14.5548	4.93045	4.31693	14.8226	1.8032	10.5215	13.67	6.06013	2.94571	6.41469	6.46664	9.7774	7.8724	4.27499	10.5729
PITPNM3	14.4983	6.42837	6.95529	16.7604	7.81379	14.4388	19.3656	12.5488	9.51602	12.0619	5.45212	5.38929	5.0855	4.69857	4.53427	9.8432	7.75254	5.35223
SPAG7	13.0591	13.7594	15.4383	14.5982	23.6066	22.1495	22.0451	19.8743	23.2792	25.3482	18.6254	29.5503	21.3942	35.6054	29.4128	18.3332	31.0923	22.6263
ORC6	2.72525	1.2084	1.9021	3.03881	1.04526	0.318049	4.12253	1.79752	1.75756	3.01435	3.32447	3.12416	2.28689	4.14184	2.55777	3.2782	3.05738	2.1946
ZFHX4	0.13847	0.099493	0.466862	0.342881	0.072869	0.433139	0.425595	0.143229	0.549646	0.250263	0.299504	0.095833	0.014058	0.298455	0.054822	0.19003	0.171126	0.232478
SLC17A6	0	0.013562	0	0	0	0	0	0	0	0	0	0.023965	0	0.012004	0	0.031176	0.054607	0.020732
CPA1	0.131773	0.027735	0	0.096114	0	0	0.047074	0	0	0.025954	0	0	0.03146	0	0.038038	0.097828	0.055045	0
ZC3HC1	8.84768	6.93536	6.72828	8.20808	6.60218	4.16505	7.81793	5.85363	8.51381	6.59674	7.14306	7.95776	7.44726	6.15636	5.67589	6.21419	7.45259	7.69406
ESR1	0.463238	0.119824	0.058275	0.992183	0.018225	0.075072	1.35885	0.128117	0.081213	0.179658	0.175972	0.072259	0.073058	0.100794	0.148419	0.538736	0.10941	0.160137
RGS17	0.898197	1.1379	1.13276	1.02015	1.87623	2.22079	0.647293	0.672606	1.00488	1.12636	1.09509	1.10303	0.484288	1.12437	1.05361	2.01508	0.960064	1.20823
ANGPT2	0.831681	0.168532	0.293683	1.32762	0.119194	0.358748	1.2204	0.045917	0.375003	0.155814	0.140994	0.080572	0.11966	0.127095	0.087539	0.747845	0.106746	0.049357
TMEM101	15.4337	21.6675	16.6313	11.9504	15.5574	13.4342	14.2806	20.1879	16.5952	28.6281	22.3852	28.2869	25.5492	21.2655	29.5828	23.3187	17.682	33.6186
CD200	0.494003	0.155982	0.240406	0.999282	0.084064	0.083222	0.085392	0.130701	0.0895	0	0	0.044088	0.154455	0.069638	0.034501	0.205236	0.031987	0
CCDC80	17.9336	5.44341	5.88309	14.2029	4.93616	10.9713	13.9226	5.3998	8.42507	21.3915	7.81077	6.66876	8.92391	5.0088	7.82396	16.9441	5.90942	8.08109
CMA1	0.11314	0	0	0.165629	0	0.34538	0.425561	0.037316	0	0.061445	0.125746	0	0	0	0.082238	0.210761	0	0.036631
PSME1	92.8845	99.6843	107.338	66.0568	99.3259	89.2771	62.8795	115.835	50.7715	112.141	130.848	136.403	118.323	135.04	122.347	87.6341	152.554	126.911
PPP2R3C	10.0135	5.44633	6.53134	10.5466	12.1312	6.39746	7.91746	6.10827	5.05229	9.68308	7.23449	9.69468	8.18491	7.9328	9.74357	10.0134	8.26192	7.01673
HAUS4	15.9437	10.639	5.5219	13.3272	7.69148	7.79048	12.8062	10.2645	5.90765	24.2248	14.1158	10.1927	20.5031	8.60392	17.893	20.2486	6.77921	22.3952
JPH4	0.041177	1.3e-05	0	0.092188	0.027509	0	0	0	0.068481	0	0.016173	2e-05	0	0.017498	0	0.074966	0.048585	0.056259
MYH7	0	0	0	0	0	0	0	0	0	0.011489	0.064422	0.003941	0.000468	0.026983	0.004652	0.027779	0.043143	0.03253
CEBPE	0	0	0	0	0	0	0	0	0	0	0	0	0	0	0	0	0	0.068944
SLC7A8	5.66856	2.35004	3.14118	4.2125	1.35924	2.52409	8.46384	3.79019	4.79045	2.47064	0.935523	0.56128	1.21735	1.03914	0.727259	2.53511	0.93431	0.934606
OSGEP	10.0905	9.18254	4.26473	7.34	5.96294	5.2416	8.79732	8.6959	8.60106	7.81477	4.83482	6.36155	7.78199	6.31945	8.77379	7.28974	5.7064	10.8239
SLC22A17	1.37864	0.677305	1.91331	2.40207	0.746276	1.8615	2.15764	1.82479	3.03125	0.87869	1.70589	0.594014	0.767988	0.763411	0.968522	0.472659	1.15246	0.639896
RNF31	13.9387	13.8448	18.9245	13.9211	13.5474	13.1696	20.099	11.2707	12.3155	12.9023	15.5791	10.9969	8.82043	19.7526	8.51591	8.73179	25.0317	6.37053
SCFD1	17.8476	17.3278	21.6115	24.0623	17.5767	14.5307	24.2442	15.7706	17.0398	24.8618	24.9014	24.2944	19.4799	19.7741	18.6864	17.2065	24.9266	14.1018
G2E3	8.31143	7.22631	3.65161	13.6566	3.16082	5.34258	12.1968	4.36056	8.86469	4.40585	4.97697	6.25775	3.78443	5.73019	5.48554	5.64403	4.57231	3.72435
HECTD1	101.19	66.5951	47.3526	137.03	57.743	60.4091	144.98	53.1278	54.5988	84.1056	47.3078	37.9772	52.939	43.8541	44.3108	72.7269	43.2772	39.0281
HNRNPC	125.434	148.424	152.071	109.193	129.826	171.761	114.603	159.37	154.594	168.407	184.296	219.39	128.629	214.575	169.764	132.721	186.979	183.974
RPGRIP1	0.009885	0.008717	0.025579	0.10919	0.162887	0.037058	0.075386	0.016194	0	0.01668	0.029663	0.039202	0.033384	0.031554	0	0.185006	0	0.086706
SUPT16H	18.6085	22.5481	22.3564	19.3641	19.0393	18.9989	21.8965	16.7311	21.1696	23.3101	21.2386	18.5998	13.2131	23.4001	14.0722	16.6125	20.8257	10.7567
TOX4	15.479	12.9157	16.5252	14.2783	12.9897	21.1449	16.2125	16.4274	14.5489	12.4947	11.0864	12.8542	9.61243	16.8106	9.04066	13.8107	11.0884	8.48334
GEMIN2	4.88213	6.05024	2.39363	4.78011	3.06661	2.48969	4.35415	4.3593	3.97346	6.53713	5.56303	5.60747	5.23424	6.7381	5.42156	3.1294	5.31197	5.29937
TGM1	11.6533	5.00542	12.5389	11.2969	12.9913	14.9755	16.2923	8.08122	3.8353	22.6138	28.4063	17.7168	8.24303	37.6201	9.71432	12.7942	35.7295	6.57165
TINF2	15.4255	7.38696	8.43006	9.44527	9.56852	9.21272	9.57685	14.944	10.7558	7.89436	8.99366	10.0708	9.08457	10.8104	7.34737	8.34778	9.60374	7.4874
DAZL	0	0	0	0	0	0	0	0	0	0	0	0	0	0	0	0.066539	0	0
TBL1Y	2.04209	2.84228	0.436165	0	0	0	1.48516	1.08753	0.911795	0	0.324075	0.583737	0.370227	0.528429	0.671249	0.642019	0.038289	0
SEMA6A	4.56261	2.49441	4.04318	3.76467	2.35629	7.70969	5.65467	2.77227	3.69533	0.862321	0.84748	0.958706	0.310757	1.09601	0.618638	2.48143	1.32988	1.0833
TRPM7	11.3382	10.1825	6.91305	13.575	7.88071	6.73985	11.8125	8.14306	7.34053	12.682	9	6.43232	7.8932	6.22726	7.31511	11.85	6.95799	7.23327
TYRO3	1.59974	1.01401	2.0167	1.952	1.67529	1.52737	2.2984	2.06868	2.43179	1.77273	1.9048	2.1013	1.31181	1.38295	2.0015	1.69071	1.13711	1.53249
WDR76	1.78818	0.545552	0.405913	0.776072	0.279852	0.235273	2.89975	0.288284	0.837278	2.16972	1.45181	1.15837	1.38966	0.860082	1.85617	1.51755	0.547016	1.96517
CAPN3	2.93718	0.529462	0.381062	3.39372	0.017066	0.710694	3.89061	0.099539	1.72982	0.452708	1.32084	0.388805	0.279152	1.78098	0.934777	1.20796	0.916469	0.575457
SNAP23	10.4289	5.13926	8.51984	8.51843	3.62233	5.46873	12.4302	4.68139	5.63751	13.741	12.3804	14.5445	14.6205	26.7414	20.039	8.61555	14.4868	10.2601
TBX15	0	0	0	0	0	0	0	0	0	0	0.040488	0.014987	0	0.078414	0.049129	0	0	0
PHGDH	25.3479	171.932	21.0414	15.061	114.582	23.366	19.2731	104.861	11.2545	9.85069	8.21975	9.77304	7.99653	5.5618	10.9752	6.99351	9.22011	9.63294
COL9A3	0.021864	0.062258	0.060457	0.188596	0.024277	0.257254	0.518622	0.22587	0.054911	0.487997	0.290572	0.167721	0.552766	0.603492	0.589564	0.120485	0.199392	0.209277
EZR	177.854	203.1	144.423	161.604	219.683	132.36	155.07	131.901	117.037	182.781	138.226	149.6	138.036	148.48	133.41	125.256	139.178	104.798
MYL6	180.667	165.515	189.319	148.383	206.02	149.103	123.861	182.81	227.852	361.335	293.741	477.493	521.381	343.876	458.592	339.335	292.07	572.813
AGO1	6.29079	2.19576	2.90961	9.11222	1.54198	7.80109	8.72011	1.85768	3.04437	4.51035	2.54842	2.24468	2.30005	2.34386	2.40172	3.18492	3.2251	1.13882
TEKT2	48.571	43.3018	6.08541	42.2188	20.9451	2.57817	33.3426	4.18064	0.079257	30.2142	7.60984	1.85881	25.0758	3.21648	34.9033	30.5556	1.39727	35.1526
CLSPN	0.63717	0.464342	0.573497	0.577197	0.006384	0.253657	1.52761	0	1.46026	0.872592	1.36109	0.717998	0.282613	1.19785	0.575618	0.594699	0.41516	0.525444
RFFL	10.425	8.25687	8.38122	12.4953	11.1224	11.2208	12.3898	9.67246	10.3093	5.05002	5.38327	3.48673	3.33308	8.13498	3.33489	7.4701	6.08686	3.54939
UNC13D	0.685375	0.809491	2.74231	0.460759	0.514466	1.66744	0.625966	1.14612	6.89046	0.304822	1.63228	2.70892	0.30874	3.8144	0.354408	0.560063	2.38132	0.444286
MFSD11	12.5155	10.2191	8.94903	14.5001	15.3086	9.03661	11.9405	15.0439	10.9141	9.16835	9.84147	7.6568	7.73292	9.17236	8.20965	8.58643	8.55952	7.76987
DPYSL2	3.67649	3.42194	2.85039	4.27465	3.08203	3.04589	3.74589	1.77217	13.4219	3.16404	1.7502	1.79453	2.06002	1.66901	1.96854	2.57311	1.17707	1.22127
TGFB2	1.72836	3.15252	19.2713	2.41799	2.29004	7.85892	2.20658	2.73698	17.4534	3.28051	9.88419	20.139	3.67842	9.97681	1.9715	3.62599	7.41824	1.08522
GPATCH2	8.63289	6.08519	4.79641	12.6352	5.41175	3.76515	12.5873	3.95436	4.46211	5.5172	5.22733	3.52611	4.58657	5.05524	4.06733	5.49676	4.87786	3.14574
NUP50	37.2674	27.3165	20.5003	43.2286	23.9066	18.2557	43.9005	21.1111	21.3779	27.7652	24.4442	15.4912	12.79	23.1499	15.2509	23.5203	23.2027	14.6395
CDC45	2.7542	0.749239	0.581334	2.83449	0.402946	0.248055	4.06271	0.393517	1.73662	2.8186	2.21477	2.19914	1.15507	2.22955	2.05646	1.75575	1.50769	3.06001
COMT	88.2768	35.5187	42.6876	66.3492	56.5604	43.7272	60.1322	37.5161	36.1654	35.2547	35.7678	39.2671	31.4863	42.9236	30.3754	72.5453	42.0344	33.6166
ADA2	15.4459	9.15584	10.4423	13.3208	3.36432	1.76884	2.95135	0.255526	0.256089	1.5292	4.36205	1.8853	1.34586	3.45461	1.59458	5.50557	0.668695	1.69367
AC016026.1	4.59652	0.350377	0.777451	4.60794	0.312007	0.81206	2.0272	0.328792	1.45889	0.556867	0.998378	0.676808	0.680238	0.749802	1.13048	2.2038	1.3289	0.646116
VNN3	22.5011	12.9238	5.58575	26.7969	17.7407	4.62466	14.7861	7.22881	2.18575	1.45668	11.3453	3.66553	1.31168	13.239	1.96796	3.52779	17.3711	2.54558
ECHDC1	20.3758	25.0579	24.5631	20.4078	25.6547	22.8176	23.0743	32.3865	19.1117	20.863	18.6021	21.9835	19.1416	14.3088	17.5448	19.6961	17.931	16.7453
[truncated: 56,303 more rows]
